# Supplementary material for: Integrated transcriptome, small RNA and degradome sequencing approaches provide insights into Ascochyta blight resistance in chickpea
Source: Plant Biotechnol J. 2018 Dec 1;17(5):914–31. doi: 10.1111/pbi.13026 (PMC6472043; doi:10.1111/pbi.13026)
Supplement: Supplementary file 2 — Table S1 Details of identified miRNAs (known and novel), their targets and annotation. Table S2 Statistics of degradome sequencing and splicing sites identified in each sample. Table S3 List of primers used for qRT‐PCR experiments. [file PBI-17-914-s001.xlsx]

## Sheet: Table S1
Table S1:Details of identified miRNAs (known and novel), their targets and annotation
Family	miRNA	Mature sequence	Length of miRNA	GC percentage	Targets	Annotation of targets
miR391	miR391	TACGCAGGAGAGATGACGCCG	21	61.9048	-	-
miR4376	miR4376-5p	ACGCAGGAGAGATGACGCCGA	21	61.9048	Ca_06351	Guanylate-binding family protein
miR1507	miR1507-5p	AGAGTTGTATGGAGTGAAAGA	21	38.0952	Ca_06159,Ca_07972,Ca_08447,Ca_10016,Ca_10313,Ca_11087,Ca_13729,Ca_20415,Ca_22462	Protease-associated PA,CRS1 domain,ABC transporter G family member 14,Animal MPPE1-like protein,Uncharacterized protein,Endo-1,4-beta-glucanase,HMG-I and HMG-Y, DNA-binding,Cytochrome P450 76C2,DEAD-box ATP-dependent RNA helicase 27
	miR1507a	TTTCATTCCATACATCGTCTAA	22	31.8182	Ca_00258,Ca_02474,Ca_02889,Ca_05181,Ca_06905,Ca_09881,Ca_09916,Ca_10228,Ca_12121,Ca_12187,Ca_13701,Ca_14828,Ca_20025,Ca_22273,Ca_24591,Ca_28266	CC-NBS-LRR disease resistance protein,DUF455 family protein,Pre-mRNA-processing-splicing factor 8,CC-NBS-LRR disease resistance protein,Menaquinone biosynthesis methyltransferase,CM0216.310.nc protein,Acetate/butyrate--CoA ligase AAE7, peroxisomal,ABSCISIC ACID-INSENSITIVE 5-like protein 3,PREDICTED: uncharacterized protein LOC101504250,DUF4378 domain,Uncharacterized protein,PREDICTED: uncharacte…
	miR1507b	TTTCATTCCATACATCGTCTA	21	33.3333	Ca_00258,Ca_02474,Ca_02889,Ca_05181,Ca_06905,Ca_09881,Ca_09916,Ca_10228,Ca_12121,Ca_12187,Ca_13254,Ca_13701,Ca_14828,Ca_20025,Ca_22273,Ca_24591,Ca_28266	CC-NBS-LRR disease resistance protein,DUF455 family protein,Pre-mRNA-processing-splicing factor 8,CC-NBS-LRR disease resistance protein,Menaquinone biosynthesis methyltransferase,CM0216.310.nc protein,Acetate/butyrate--CoA ligase AAE7, peroxisomal,ABSCISIC ACID-INSENSITIVE 5-like protein 3,PREDICTED: uncharacterized protein LOC101504250,DUF4378 domain,Putative uncharacterized protein (Fragment),U…
miR1509	miR1509b	TTAATCAGGGAAATCACAGTT	21	33.3333	Ca_09276,Ca_10525,Ca_25591,Ca_27126	AP2 domain class transcription factor,ABC transporter B family member 1,heat shock,C-5 cytosine-specific DNA methylase
miR1511	miR1511	ACCTAGCTCTGATACCATGAT	21	42.8571	Ca_12502	Aquaporin PIP1-2
miR1514	miR1514a-5p	TTCATTTTTAAAATAGGCAGT	21	23.8095	Ca_04965,Ca_07553,Ca_07554,Ca_07556,Ca_10239,Ca_10835,Ca_16162,Ca_17620,Ca_18451,Ca_18983,Ca_20035,Ca_20988,Ca_23345	Leishmanolysin-like peptidase,Linoleate 13S-lipoxygenase 2-1, chloroplastic,Linoleate 13S-lipoxygenase 2-1, chloroplastic,Linoleate 13S-lipoxygenase 2-1, chloroplastic,BZIP transcription factor,Leishmanolysin-like peptidase,Nuclear pore complex protein NUP107,Putative uncharacterized protein (Fragment),Callose synthase 1,P-loop nucleoside triphosphate hydrolase superfamily,ALTERED XYLOGLUCAN 4-li…
	miR1514a	TTCATTTTTAAAAAAGGCATTG	22	22.7273	Ca_01034,Ca_03856,Ca_07776,Ca_11984,Ca_12207,Ca_16919,Ca_18378,Ca_18542,Ca_19332,Ca_20988,Ca_24394,Ca_28047	Transducin/WD-like repeat-protein,Integral membrane protein, putative,P-loop nucleoside triphosphate hydrolase superfamily,Copper chaperone,P-loop nucleoside triphosphate hydrolase superfamily,Bromodomain adjacent to zinc finger domain protein 1A,F-box protein,Pentatricopeptide (PPR) repeat protein,Pentatricopeptide repeat-containing protein At4g28010,NAC transcription factor,zinc C3HC4 type (RIN…
miR156	miR156a-5p	TGACAGAAGAGAGTGAGGAC	20	50	Ca_00611,Ca_01426,Ca_02008,Ca_05711,Ca_07299,Ca_08506,Ca_09470,Ca_10879,Ca_11356,Ca_14202,Ca_19450,Ca_24733	Extracellular dermal glycoprotein,Squamosa promoter-binding 13A-like protein,Peroxidase,Squamosa promoter-binding 13A-like protein,Squamosa promoter-binding-like protein 9,Squamosa promoter-binding-like protein,WEB family protein,Squamosa promoter-binding-like protein,Squamosa promoter-binding-like protein,Squamosa promoter-binding-like protein,LIGULELESS 1 protein, putative,Squamosa promoter-bin…
	miR156ab	TTGACAGAAGATAGAGAGCAC	21	42.8571	Ca_01426,Ca_05711,Ca_07299,Ca_08506,Ca_11356,Ca_14202,Ca_14517,Ca_17376,Ca_19450,Ca_24733	Squamosa promoter-binding 13A-like protein,Squamosa promoter-binding 13A-like protein,Squamosa promoter-binding-like protein 9,Squamosa promoter-binding-like protein,Squamosa promoter-binding-like protein,Squamosa promoter-binding-like protein,F-box protein interaction domain protein,Cationic amino acid transporter,LIGULELESS 1 protein, putative,Squamosa promoter-binding-like protein
	miR156ac	TCGACAGAAGATAGAGAGCAC	21	47.619	Ca_10879,Ca_11356,Ca_14202,Ca_24733	Squamosa promoter-binding-like protein,Squamosa promoter-binding-like protein,Squamosa promoter-binding-like protein,Squamosa promoter-binding-like protein
	miR156ad	TGACAGAAGAAAGTGAGAAC	20	40	Ca_01081,Ca_01426,Ca_05711,Ca_07299,Ca_08506,Ca_09411,Ca_09470,Ca_10879,Ca_11356,Ca_14202,Ca_19450,Ca_24733	Carbohydrate-binding X8 domain protein,Squamosa promoter-binding 13A-like protein,Squamosa promoter-binding 13A-like protein,Squamosa promoter-binding-like protein 9,Squamosa promoter-binding-like protein,F-box protein,WEB family protein,Squamosa promoter-binding-like protein,Squamosa promoter-binding-like protein,Squamosa promoter-binding-like protein,LIGULELESS 1 protein, putative,Squamosa prom…
	miR156ae	TGACAGAAGAAAGTGAGCAC	20	45	Ca_01426,Ca_05711,Ca_07299,Ca_08506,Ca_10879,Ca_11356,Ca_11468,Ca_11851,Ca_14202,Ca_19450,Ca_24733	Squamosa promoter-binding 13A-like protein,Squamosa promoter-binding 13A-like protein,Squamosa promoter-binding-like protein 9,Squamosa promoter-binding-like protein,Squamosa promoter-binding-like protein,Squamosa promoter-binding-like protein,Gag-pol polyprotein,12-oxophytodienoate reductase,Squamosa promoter-binding-like protein,LIGULELESS 1 protein, putative,Squamosa promoter-binding-like prot…
	miR156a	TGACAGAAGATAGAGAGCACT	21	42.8571	Ca_01426,Ca_05711,Ca_07299,Ca_08506,Ca_10879,Ca_11356,Ca_11508,Ca_14202,Ca_14846,Ca_17376,Ca_19450,Ca_24733	Squamosa promoter-binding 13A-like protein,Squamosa promoter-binding 13A-like protein,Squamosa promoter-binding-like protein 9,Squamosa promoter-binding-like protein,Squamosa promoter-binding-like protein,Squamosa promoter-binding-like protein,DUF740 family protein,Squamosa promoter-binding-like protein,E3 ubiquitin- ligase At4g11680,Cationic amino acid transporter,LIGULELESS 1 protein, putative,…
	miR156b-3p	TGCTCACTTTCTATCTGTCACC	22	45.4545	Ca_05300,Ca_08339,Ca_09186	DUF593-2 protein,6-phosphofructokinase 4,Probable protein phosphatase 2C 72
	miR156b-5p	TGACAGCAGAGAGTGAGCAC	20	55	Ca_01426,Ca_05711,Ca_07299,Ca_08506,Ca_10879,Ca_11356,Ca_14202,Ca_18914,Ca_18916,Ca_19450,Ca_25061	Squamosa promoter-binding 13A-like protein,Squamosa promoter-binding 13A-like protein,Squamosa promoter-binding-like protein 9,Squamosa promoter-binding-like protein,Squamosa promoter-binding-like protein,Squamosa promoter-binding-like protein,Squamosa promoter-binding-like protein,Beta-glucosidase 12,Beta-glucosidase 12,LIGULELESS 1 protein, putative,
	miR156b	TGACAGAAGAGAGTGAGCACA	21	47.619	Ca_01426,Ca_05522,Ca_05711,Ca_07299,Ca_08506,Ca_10879,Ca_11356,Ca_11851,Ca_14202,Ca_19450,Ca_24733	Squamosa promoter-binding 13A-like protein,LEAF RUST 10 DISEASE-RESISTANCE LOCUS RECEPTOR-LIKE PROTEIN KINASE-like 1.2,Squamosa promoter-binding 13A-like protein,Squamosa promoter-binding-like protein 9,Squamosa promoter-binding-like protein,Squamosa promoter-binding-like protein,Squamosa promoter-binding-like protein,12-oxophytodienoate reductase,Squamosa promoter-binding-like protein,LIGULELESS…
	miR156c-3p	TGCTTACTCTCTATCTGTCACC	22	45.4545	Ca_11969	Eukaryotic translation initiation factor 3 subunit A
	miR156c-5p	TGACAGAAGGGAGTGAGCAC	20	55	Ca_01426,Ca_02008,Ca_05711,Ca_07299,Ca_08506,Ca_10879,Ca_11356,Ca_11851,Ca_14202,Ca_19450,Ca_24733	Squamosa promoter-binding 13A-like protein,Peroxidase,Squamosa promoter-binding 13A-like protein,Squamosa promoter-binding-like protein 9,Squamosa promoter-binding-like protein,Squamosa promoter-binding-like protein,Squamosa promoter-binding-like protein,12-oxophytodienoate reductase,Squamosa promoter-binding-like protein,LIGULELESS 1 protein, putative,Squamosa promoter-binding-like protein
	miR156c	TTGACAGAAGAGAGAGAGCAC	21	47.619	Ca_01426,Ca_05711,Ca_07299,Ca_08506,Ca_11356,Ca_12285,Ca_14202,Ca_14517,Ca_17876,Ca_19016,Ca_19450,Ca_24733	Squamosa promoter-binding 13A-like protein,Squamosa promoter-binding 13A-like protein,Squamosa promoter-binding-like protein 9,Squamosa promoter-binding-like protein,Squamosa promoter-binding-like protein,Receptor-like serine/threonine-protein kinase ALE2,Squamosa promoter-binding-like protein,F-box protein interaction domain protein,Probable RNA-dependent RNA polymerase 3,Beta-glucuronosyltransf…
	miR156d-3p	GCTCACTTTCTATCTGTCACC	21	47.619	-	-
	miR156d-5p	GGACAGAAGAGAGTGAGCAC	20	55	Ca_01426,Ca_05711,Ca_07299,Ca_08506,Ca_10879,Ca_11356,Ca_14202,Ca_19450,Ca_24733	Squamosa promoter-binding 13A-like protein,Squamosa promoter-binding 13A-like protein,Squamosa promoter-binding-like protein 9,Squamosa promoter-binding-like protein,Squamosa promoter-binding-like protein,Squamosa promoter-binding-like protein,Squamosa promoter-binding-like protein,LIGULELESS 1 protein, putative,Squamosa promoter-binding-like protein
	miR156d	TGACAGAAGAGAGTGAGCAC	20	50	Ca_01426,Ca_05522,Ca_05711,Ca_07299,Ca_08506,Ca_10879,Ca_11356,Ca_11851,Ca_14202,Ca_19450,Ca_24733	Squamosa promoter-binding 13A-like protein,LEAF RUST 10 DISEASE-RESISTANCE LOCUS RECEPTOR-LIKE PROTEIN KINASE-like 1.2,Squamosa promoter-binding 13A-like protein,Squamosa promoter-binding-like protein 9,Squamosa promoter-binding-like protein,Squamosa promoter-binding-like protein,Squamosa promoter-binding-like protein,12-oxophytodienoate reductase,Squamosa promoter-binding-like protein,LIGULELESS…
	miR156e-3p	CTTACTCTCTATCTGTCACC	20	45	Ca_06691,Ca_10911,Ca_14700,Ca_26535	Protein TOPLESS,PPR containing plant-like protein,Pre-rRNA-processing protein ESF2, putative,P-loop nucleoside triphosphate hydrolase superfamily
	miR156e-5p	TGAAAGAAGAGAGTGAGCAA	20	40	Ca_01078,Ca_05203,Ca_07299,Ca_08506,Ca_11177,Ca_11978,Ca_19750,Ca_20138	Isopenicillin N epimerase-like protein,MAP kinase kinase kinase-like protein,Squamosa promoter-binding-like protein 9,Squamosa promoter-binding-like protein,Vacuolar protein sorting-associated protein 9A,ras-related RABE1a-like,Pentatricopeptide (PPR) repeat protein,Delta(14)-sterol reductase
	miR156e	TGACAGAAGAGAGCGAGCAC	20	55	Ca_01426,Ca_05711,Ca_07299,Ca_08506,Ca_10879,Ca_11356,Ca_11468,Ca_14202,Ca_19450,Ca_24733	Squamosa promoter-binding 13A-like protein,Squamosa promoter-binding 13A-like protein,Squamosa promoter-binding-like protein 9,Squamosa promoter-binding-like protein,Squamosa promoter-binding-like protein,Squamosa promoter-binding-like protein,Gag-pol polyprotein,Squamosa promoter-binding-like protein,LIGULELESS 1 protein, putative,Squamosa promoter-binding-like protein
	miR156f-3p	GCTCACTTTCTATCTGTCACT	21	42.8571	-	-
	miR156f	TTGACAGAAGATAGAGAGCACT	22	40.9091	Ca_01426,Ca_05711,Ca_07299,Ca_08506,Ca_11356,Ca_14202,Ca_14517,Ca_17376,Ca_19450,Ca_24733	Squamosa promoter-binding 13A-like protein,Squamosa promoter-binding 13A-like protein,Squamosa promoter-binding-like protein 9,Squamosa promoter-binding-like protein,Squamosa promoter-binding-like protein,Squamosa promoter-binding-like protein,F-box protein interaction domain protein,Cationic amino acid transporter,LIGULELESS 1 protein, putative,Squamosa promoter-binding-like protein
	miR156g-3p	GCTTACTCTCTATCTGTCACC	21	47.619	Ca_19676	Calmodulin-binding protein
	miR156g-5p	TGCCAGAAGAGAGTGAGCCC	20	60	Ca_00321,Ca_07299,Ca_08506,Ca_20296,Ca_26247	Glyoxysomal processing protease,Squamosa promoter-binding-like protein 9,Squamosa promoter-binding-like protein,CW-type zinc-finger,Plant/MEB5-like protein
	miR156g	TTGACACAAGATAGAGAGCAC	21	42.8571	Ca_07690,Ca_11356,Ca_11879,Ca_14202,Ca_24733	HIT zinc finger protein,Squamosa promoter-binding-like protein,Hexose transporter,Squamosa promoter-binding-like protein,Squamosa promoter-binding-like protein
	miR156h-3p	GCTCACTGCTCTTTCTGTCAAC	22	50	Ca_08186,Ca_09604,Ca_12094,Ca_18641,Ca_23615	Dof zinc finger,ABC transporter,P-loop nucleoside triphosphate hydrolase superfamily,Alpha/beta fold hydrolase,Histone H1
	miR156h	TTGACAGAAGATATAGAGCAC	21	38.0952	Ca_01426,Ca_05711,Ca_06438,Ca_06550,Ca_07299,Ca_07528,Ca_08506,Ca_11356,Ca_14202,Ca_19450,Ca_24733,Ca_25150	Squamosa promoter-binding 13A-like protein,Squamosa promoter-binding 13A-like protein,DUF829 domain protein,Peroxisome biogenesis protein 1,Squamosa promoter-binding-like protein 9,Formin-like protein,Squamosa promoter-binding-like protein,Squamosa promoter-binding-like protein,Squamosa promoter-binding-like protein,LIGULELESS 1 protein, putative,Squamosa promoter-binding-like protein,LRR recepto…
	miR156i-3p	TGCTCACTGCTCTTTCTGTCAAC	23	47.8261	Ca_05403,Ca_09604,Ca_12094,Ca_17859,Ca_17903,Ca_18641	CHAPERONE-LIKE PROTEIN OF chloroplastic,ABC transporter,P-loop nucleoside triphosphate hydrolase superfamily,Pectinesterase,Major facilitator superfamily protein isoform 1,Alpha/beta fold hydrolase
	miR156i	TTGACAGAAGCTAGAGAGCAC	21	47.619	Ca_00726,Ca_01426,Ca_02710,Ca_05711,Ca_07299,Ca_08506,Ca_11356,Ca_14202,Ca_16855,Ca_19450,Ca_23625,Ca_23669,Ca_24511,Ca_24733,Ca_25150	HEAT repeat 7A,Squamosa promoter-binding 13A-like protein,PPR containing plant-like protein,Squamosa promoter-binding 13A-like protein,Squamosa promoter-binding-like protein 9,Squamosa promoter-binding-like protein,Squamosa promoter-binding-like protein,Squamosa promoter-binding-like protein,Cell division FtsZ-like protein,LIGULELESS 1 protein, putative,PREDICTED: uncharacterized protein LOC10149…
	miR156j-5p	TGACAGAAGAGAGAGAGCAC	20	50	Ca_01426,Ca_05711,Ca_07299,Ca_08506,Ca_10879,Ca_11356,Ca_14202,Ca_14517,Ca_19450,Ca_24733	Squamosa promoter-binding 13A-like protein,Squamosa promoter-binding 13A-like protein,Squamosa promoter-binding-like protein 9,Squamosa promoter-binding-like protein,Squamosa promoter-binding-like protein,Squamosa promoter-binding-like protein,Squamosa promoter-binding-like protein,F-box protein interaction domain protein,LIGULELESS 1 protein, putative,Squamosa promoter-binding-like protein
	miR156j	TGACAGAAGATAGAGAGCAC	20	45	Ca_01426,Ca_05711,Ca_07299,Ca_08506,Ca_10879,Ca_11356,Ca_11508,Ca_14202,Ca_14846,Ca_17376,Ca_19450,Ca_24733	Squamosa promoter-binding 13A-like protein,Squamosa promoter-binding 13A-like protein,Squamosa promoter-binding-like protein 9,Squamosa promoter-binding-like protein,Squamosa promoter-binding-like protein,Squamosa promoter-binding-like protein,DUF740 family protein,Squamosa promoter-binding-like protein,E3 ubiquitin- ligase At4g11680,Cationic amino acid transporter,LIGULELESS 1 protein, putative,…
	miR156k	TTGACAGAAGAGAGTGAGCAC	21	47.619	Ca_01426,Ca_05711,Ca_07299,Ca_08506,Ca_11356,Ca_11851,Ca_14202,Ca_14517,Ca_19450,Ca_24733,Ca_25061	Squamosa promoter-binding 13A-like protein,Squamosa promoter-binding 13A-like protein,Squamosa promoter-binding-like protein 9,Squamosa promoter-binding-like protein,Squamosa promoter-binding-like protein,12-oxophytodienoate reductase,Squamosa promoter-binding-like protein,F-box protein interaction domain protein,LIGULELESS 1 protein, putative,Squamosa promoter-binding-like protein,
	miR156l-3p	GCTCACTTCTCTTTCTGTCGGC	22	54.5455	Ca_07458,Ca_09604,Ca_12094,Ca_18717	,ABC transporter,P-loop nucleoside triphosphate hydrolase superfamily,DNA mismatch repair
	miR156l-5p	TGACAGAATAGAGTGAGCAC	20	45	Ca_01426,Ca_05522,Ca_05711,Ca_07299,Ca_08506,Ca_10879,Ca_11356,Ca_14202,Ca_14517,Ca_19450,Ca_22024,Ca_24733	Squamosa promoter-binding 13A-like protein,LEAF RUST 10 DISEASE-RESISTANCE LOCUS RECEPTOR-LIKE PROTEIN KINASE-like 1.2,Squamosa promoter-binding 13A-like protein,Squamosa promoter-binding-like protein 9,Squamosa promoter-binding-like protein,Squamosa promoter-binding-like protein,Squamosa promoter-binding-like protein,Squamosa promoter-binding-like protein,F-box protein interaction domain protein…
	miR156	CTGACAGAAGAGAGTGAGCAC	21	52.381	Ca_01426,Ca_05522,Ca_05711,Ca_07299,Ca_08506,Ca_11356,Ca_11851,Ca_12753,Ca_14202,Ca_19450,Ca_24733	Squamosa promoter-binding 13A-like protein,LEAF RUST 10 DISEASE-RESISTANCE LOCUS RECEPTOR-LIKE PROTEIN KINASE-like 1.2,Squamosa promoter-binding 13A-like protein,Squamosa promoter-binding-like protein 9,Squamosa promoter-binding-like protein,Squamosa promoter-binding-like protein,12-oxophytodienoate reductase,WAT1-related At5g47470-like,Squamosa promoter-binding-like protein,LIGULELESS 1 protein,…
	miR156m	TTGACAGAAGATAGAGACCAC	21	42.8571	Ca_01426,Ca_05711,Ca_07299,Ca_08135,Ca_08506,Ca_09564,Ca_11356,Ca_14202,Ca_19450,Ca_23625,Ca_24733	Squamosa promoter-binding 13A-like protein,Squamosa promoter-binding 13A-like protein,Squamosa promoter-binding-like protein 9,DICARBOXYLATE DIIRON 1 family,Squamosa promoter-binding-like protein,RAB GTPase homolog H1A,Squamosa promoter-binding-like protein,Squamosa promoter-binding-like protein,LIGULELESS 1 protein, putative,PREDICTED: uncharacterized protein LOC101492162,Squamosa promoter-bindi…
	miR156n	TTGACAGAAGAGAGTGAGCAA	21	42.8571	Ca_01426,Ca_05711,Ca_07299,Ca_08506,Ca_11356,Ca_11851,Ca_14202,Ca_14517,Ca_19450,Ca_24733,Ca_25061	Squamosa promoter-binding 13A-like protein,Squamosa promoter-binding 13A-like protein,Squamosa promoter-binding-like protein 9,Squamosa promoter-binding-like protein,Squamosa promoter-binding-like protein,12-oxophytodienoate reductase,Squamosa promoter-binding-like protein,F-box protein interaction domain protein,LIGULELESS 1 protein, putative,Squamosa promoter-binding-like protein,
	miR156o	TTGACAAAAGAGAGTGAGCAC	21	42.8571	Ca_02746,Ca_07299,Ca_08506,Ca_09470,Ca_11356,Ca_11468,Ca_14202,Ca_14517,Ca_19243	Nucleosome/chromatin assembly factor group protein,Squamosa promoter-binding-like protein 9,Squamosa promoter-binding-like protein,WEB family protein,Squamosa promoter-binding-like protein,Gag-pol polyprotein,Squamosa promoter-binding-like protein,F-box protein interaction domain protein,Calcineurin-like metallo-phosphoesterase superfamily protein
	miR156p	GTGACAGAAGATAGAGAGCAC	21	47.619	Ca_01426,Ca_01802,Ca_05711,Ca_07299,Ca_08506,Ca_11356,Ca_11508,Ca_14202,Ca_14846,Ca_17376,Ca_19450,Ca_24733	Squamosa promoter-binding 13A-like protein,PsbP domain protein,Squamosa promoter-binding 13A-like protein,Squamosa promoter-binding-like protein 9,Squamosa promoter-binding-like protein,Squamosa promoter-binding-like protein,DUF740 family protein,Squamosa promoter-binding-like protein,E3 ubiquitin- ligase At4g11680,Cationic amino acid transporter,LIGULELESS 1 protein, putative,Squamosa promoter-b…
	miR156q	TGACAGAAGAGAGTGAGCACC	21	52.381	Ca_01426,Ca_05522,Ca_05711,Ca_07299,Ca_08506,Ca_10879,Ca_11356,Ca_11851,Ca_14202,Ca_19450,Ca_24733	Squamosa promoter-binding 13A-like protein,LEAF RUST 10 DISEASE-RESISTANCE LOCUS RECEPTOR-LIKE PROTEIN KINASE-like 1.2,Squamosa promoter-binding 13A-like protein,Squamosa promoter-binding-like protein 9,Squamosa promoter-binding-like protein,Squamosa promoter-binding-like protein,Squamosa promoter-binding-like protein,12-oxophytodienoate reductase,Squamosa promoter-binding-like protein,LIGULELESS…
	miR156r	TTGACAGAAGACAGAGAGCAT	21	42.8571	Ca_01426,Ca_05711,Ca_07299,Ca_08506,Ca_11356,Ca_14202,Ca_14517,Ca_17376,Ca_19450,Ca_24733	Squamosa promoter-binding 13A-like protein,Squamosa promoter-binding 13A-like protein,Squamosa promoter-binding-like protein 9,Squamosa promoter-binding-like protein,Squamosa promoter-binding-like protein,Squamosa promoter-binding-like protein,F-box protein interaction domain protein,Cationic amino acid transporter,LIGULELESS 1 protein, putative,Squamosa promoter-binding-like protein
	miR156s	TGACAGAAGAGAGTGAGCACT	21	47.619	Ca_01426,Ca_05522,Ca_05711,Ca_07299,Ca_08506,Ca_10879,Ca_11356,Ca_11851,Ca_14202,Ca_19450,Ca_24733	Squamosa promoter-binding 13A-like protein,LEAF RUST 10 DISEASE-RESISTANCE LOCUS RECEPTOR-LIKE PROTEIN KINASE-like 1.2,Squamosa promoter-binding 13A-like protein,Squamosa promoter-binding-like protein 9,Squamosa promoter-binding-like protein,Squamosa promoter-binding-like protein,Squamosa promoter-binding-like protein,12-oxophytodienoate reductase,Squamosa promoter-binding-like protein,LIGULELESS…
	miR156t	TTGACAGAAGAAAGTGAGCAC	21	42.8571	Ca_01426,Ca_05711,Ca_07299,Ca_08506,Ca_11356,Ca_11468,Ca_11851,Ca_14202,Ca_17113,Ca_19450,Ca_24733	Squamosa promoter-binding 13A-like protein,Squamosa promoter-binding 13A-like protein,Squamosa promoter-binding-like protein 9,Squamosa promoter-binding-like protein,Squamosa promoter-binding-like protein,Gag-pol polyprotein,12-oxophytodienoate reductase,Squamosa promoter-binding-like protein,ABC transporter C family member 1,LIGULELESS 1 protein, putative,Squamosa promoter-binding-like protein
	miR156u	TTGACAGAAGAGTGAGAGCAC	21	47.619	Ca_01426,Ca_05711,Ca_07299,Ca_07955,Ca_08506,Ca_09470,Ca_11356,Ca_14202,Ca_14517,Ca_14861,Ca_19450,Ca_24733,Ca_25061	Squamosa promoter-binding 13A-like protein,Squamosa promoter-binding 13A-like protein,Squamosa promoter-binding-like protein 9,Ferric reductase-like transmembrane component,Squamosa promoter-binding-like protein,WEB family protein,Squamosa promoter-binding-like protein,Squamosa promoter-binding-like protein,F-box protein interaction domain protein,Ankyrin repeat protein, putative,LIGULELESS 1 pro…
	miR156v	TGACAGGAGAGAGTGAGCAC	20	55	Ca_01426,Ca_05711,Ca_07299,Ca_08506,Ca_10879,Ca_11356,Ca_11851,Ca_14202,Ca_19450,Ca_24733	Squamosa promoter-binding 13A-like protein,Squamosa promoter-binding 13A-like protein,Squamosa promoter-binding-like protein 9,Squamosa promoter-binding-like protein,Squamosa promoter-binding-like protein,Squamosa promoter-binding-like protein,12-oxophytodienoate reductase,Squamosa promoter-binding-like protein,LIGULELESS 1 protein, putative,Squamosa promoter-binding-like protein
	miR156w	TGAGAGAAGAGAGTGAGCAC	20	50	Ca_01426,Ca_04673,Ca_05203,Ca_05663,Ca_05711,Ca_07299,Ca_08506,Ca_10600,Ca_10879,Ca_11356,Ca_14202,Ca_19450	Squamosa promoter-binding 13A-like protein,Amino acid permease 1,MAP kinase kinase kinase-like protein,Amino acid permease 1,Squamosa promoter-binding 13A-like protein,Squamosa promoter-binding-like protein 9,Squamosa promoter-binding-like protein,Pleckstrin-like (PH) and lipid-binding START domain protein,Squamosa promoter-binding-like protein,Squamosa promoter-binding-like protein,Squamosa prom…
miR157	miR157a-5p	TTGACAGAAGATAGGGAGCAC	21	47.619	Ca_01426,Ca_01776,Ca_05711,Ca_07299,Ca_08506,Ca_10953,Ca_11356,Ca_14202,Ca_19450,Ca_24733	Squamosa promoter-binding 13A-like protein,Acyl-protein thioesterase 2,Squamosa promoter-binding 13A-like protein,Squamosa promoter-binding-like protein 9,Squamosa promoter-binding-like protein,Protein arginine N-methyltransferase,Squamosa promoter-binding-like protein,Squamosa promoter-binding-like protein,LIGULELESS 1 protein, putative,Squamosa promoter-binding-like protein
	miR157a	TTGACAGAAGATAGAAAGCAC	21	38.0952	Ca_01426,Ca_05711,Ca_07299,Ca_08506,Ca_11356,Ca_14202,Ca_14517,Ca_15107,Ca_17376,Ca_19450,Ca_20056,Ca_24733	Squamosa promoter-binding 13A-like protein,Squamosa promoter-binding 13A-like protein,Squamosa promoter-binding-like protein 9,Squamosa promoter-binding-like protein,Squamosa promoter-binding-like protein,Squamosa promoter-binding-like protein,F-box protein interaction domain protein,Senescence-associated protein,Cationic amino acid transporter,LIGULELESS 1 protein, putative,PPR containing plant-…
	miR157b	TAGACAGAAGATAGAGAGCAC	21	42.8571	Ca_05266,Ca_11356,Ca_14202,Ca_24733	ABC transporter G family member 11-like,Squamosa promoter-binding-like protein,Squamosa promoter-binding-like protein,Squamosa promoter-binding-like protein
	miR157c-5p	TTGACATAAGATAGAGAGCAC	21	38.0952	Ca_11356,Ca_14202,Ca_16855,Ca_24733	Squamosa promoter-binding-like protein,Squamosa promoter-binding-like protein,Cell division FtsZ-like protein,Squamosa promoter-binding-like protein
	miR157a-3p	GCTCTCTAGACTTCTGTCATCT	22	45.4545	Ca_03996,Ca_22469,Ca_24053	KH domain-containing,Phospholipid-transporting ATPase,Phosphatidylcholine-sterol acyltransferase
	miR157b-3p	GCTCTCTAAACTTCTGTCATCT	22	40.9091	Ca_01199,Ca_03829,Ca_03996,Ca_06594,Ca_17201,Ca_22468,Ca_22469,Ca_23924,Ca_24803	Trafficking protein particle complex subunit 6B,FRA3,KH domain-containing,Phospholipid-transporting ATPase,50S ribosomal chloroplastic,Dr1 homolog,Phospholipid-transporting ATPase,DUF740 family protein,Avr9/Cf-9 rapidly elicited protein
miR158	miR158-3p	TTCCCAAATGTAGACAAAGCA	21	38.0952	Ca_01157,Ca_04862,Ca_04899,Ca_07462,Ca_10460,Ca_21501,Ca_26134	Homeodomain transcription factor superfamily protein, putative,24-methylenesterol C-methyltransferase 2,Chromosome condensation regulator RCC1 repeat protein,PPR containing plant-like protein,Uncharacterized protein,NRT1 PTR FAMILY,Gag polyprotein (Fragment)
	miR158a-3p	TCCCAAATGTAGACAAAGCT	20	40	Ca_01475,Ca_04899,Ca_25716	TPR domain,Chromosome condensation regulator RCC1 repeat protein,High chlorophyll fluorescence phenotype 173 protein
	miR158b	CCCCAAATGTAGACAAAGCA	20	45	Ca_01276,Ca_04899,Ca_11539	GDSL esterase lipase At5g33370-like,Chromosome condensation regulator RCC1 repeat protein,Oligopeptidase A
miR159	miR159a.1	TTTTGATTGAAGGGAGCTCTA	21	38.0952	Ca_00267,Ca_00390,Ca_02643,Ca_02904,Ca_05108,Ca_08633,Ca_10171,Ca_18622,Ca_19165,Ca_20992,Ca_24248,Ca_25209,Ca_28020,Ca_28037	Katanin p80 WD40 repeat-containing subunit B1 homolog,General regulatory factor 2,Aluminum-activated citrate transporter,CTV.22, putative,Uncharacterized protein,Adipose-regulatory protein (Seipin), putative,Regulator of chromosome condensation (RCC1) family protein,Elongator complex protein 1,Mediator of RNA polymerase II transcription subunit 15a,PPR containing plant-like protein,probable serin…
	miR159a-3p	TTTGGATTGAAGGTAGCTCTA	21	38.0952	Ca_00296,Ca_02420,Ca_12826,Ca_15242,Ca_17194,Ca_18954,Ca_19557,Ca_28037	Dof domain zinc finger protein,Osmotin-like protein OSM34,,Eukaryotic aspartyl protease family protein,ELMO/CED-12 family protein,Myb transcription factor,Myb transcription factor,2,3-bisphosphoglycerate-dependent phosphoglycerate mutase
	miR159a	TTTGGATTGAAGGGAGCGCTA	21	47.619	Ca_03272,Ca_08652,Ca_11304,Ca_12826,Ca_18954,Ca_19557,Ca_20107,Ca_21225,Ca_21367	CBL-interacting kinase,Cold acclimation protein WCOR413,Enoyl-(Acyl carrier) reductase,,Myb transcription factor,Myb transcription factor,Alcohol acyltransferase,Cytoplasmic membrane protein,Inwardly rectifying potassium channel subunit
	miR159b-3p.1	TTTGGATTGGAGGGAGCTCT	20	50	Ca_00230,Ca_00366,Ca_00494,Ca_04020,Ca_06236,Ca_06826,Ca_08611,Ca_12826,Ca_12864,Ca_18954,Ca_19557	Transcription factor jumonji (JmjC) domain protein,Uncharacterized protein,Uncharacterized protein,Metal-nicotianamine transporter YSL1,,Chromatin-remodeling complex ATPase,Mitochondrial import inner membrane translocase subunit PAM16 like 1,,Uncharacterized protein,Myb transcription factor,Myb transcription factor
	miR159b-3p.3	TTTGCATGATCGAGGAGCCGC	21	57.1429	Ca_12103,Ca_13240,Ca_21547	Protein NPGR2,Putative uncharacterized protein (Fragment),Adenylate kinase
	miR159b-3p	TTTGGATTGAAGGGAGCTCTG	21	47.619	Ca_00230,Ca_00366,Ca_00622,Ca_02420,Ca_06236,Ca_12456,Ca_12826,Ca_12864,Ca_18954,Ca_19557,Ca_20677,Ca_25013	Transcription factor jumonji (JmjC) domain protein,Uncharacterized protein,GAMBY1-like family protein,Osmotin-like protein OSM34,,Peptide N-acetyl-beta-D-glucosaminyl asparaginase amidase A,,Uncharacterized protein,Myb transcription factor,Myb transcription factor,Beta-galactosidase,Myb transcription factor
	miR159b	TTTGGATTAAAGGGAGCTCTA	21	38.0952	Ca_02420,Ca_12456,Ca_12826,Ca_13059,Ca_14250,Ca_18954,Ca_19557,Ca_20677,Ca_23477	Osmotin-like protein OSM34,Peptide N-acetyl-beta-D-glucosaminyl asparaginase amidase A,,Rust resistance kinase Lr10,Disease resistance protein RGA4,Myb transcription factor,Myb transcription factor,Beta-galactosidase,Enolase
	miR159c-3p	TTTGGATTGAAGGGAGCTCCG	21	52.381	Ca_00230,Ca_00386,Ca_00622,Ca_06236,Ca_08919,Ca_12826,Ca_18954,Ca_19557,Ca_21739,Ca_25013	Transcription factor jumonji (JmjC) domain protein,Armadillo/beta-catenin-like repeat protein,GAMBY1-like family protein,,4-coumarate:CoA ligase,,Myb transcription factor,Myb transcription factor,Myb transcription factor,Myb transcription factor
	miR159c	TTTGGGTTGAAGGGAGCTCTA	21	47.619	Ca_00366,Ca_02436,Ca_05826,Ca_06099,Ca_06236,Ca_10390,Ca_12826,Ca_12864,Ca_18954,Ca_19557,Ca_19825,Ca_20992,Ca_25013	Uncharacterized protein,PREDICTED: uncharacterized protein LOC101494234 isoform X2,PREDICTED: uncharacterized protein LOC101498634 isoform X1,AP2-like ethylene-responsive transcription factor,,Cytokinin receptor histidine kinase,,Uncharacterized protein,Myb transcription factor,Myb transcription factor,Probable glycosyltransferase STELLO1,PPR containing plant-like protein,Myb transcription factor
	miR159d-3p	CTTGGATTGAAGGGAGCCCC	20	60	Ca_00482,Ca_03079,Ca_04215,Ca_12826	,Cytosolic purine 5'-nucleotidase,DNA topoisomerase,
	miR159d	AGCTGCTTAGCTATGGATCCT	21	47.619	-	-
	miR159e-3p	TTTGGATTTAAGGGAGCTCTA	21	38.0952	Ca_12826,Ca_18024,Ca_18954,Ca_19557,Ca_21225	,Cyclic nucleotide-gated cation channel protein,Myb transcription factor,Myb transcription factor,Cytoplasmic membrane protein
	miR159e	TTTGGATTGAAAGGAGCTCTA	21	38.0952	Ca_00230,Ca_07083,Ca_12456,Ca_12826,Ca_13059,Ca_14250,Ca_18954,Ca_19557,Ca_21225	Transcription factor jumonji (JmjC) domain protein,Kinase family protein,Peptide N-acetyl-beta-D-glucosaminyl asparaginase amidase A,,Rust resistance kinase Lr10,Disease resistance protein RGA4,Myb transcription factor,Myb transcription factor,Cytoplasmic membrane protein
	miR159f	CTTGGATTGAAGGGAGCTCTA	21	47.619	Ca_00366,Ca_00622,Ca_12826,Ca_18954,Ca_19557,Ca_25013	Uncharacterized protein,GAMBY1-like family protein,,Myb transcription factor,Myb transcription factor,Myb transcription factor
	miR159h-3p	TTTGGAGTGAAGGGAGCTCTT	21	47.619	Ca_00622,Ca_06236,Ca_10117,Ca_15422,Ca_19718,Ca_25013	GAMBY1-like family protein,,Core-2/I-branching enzyme,,Uncharacterized protein,Myb transcription factor
	miR159i-3p	TTTGGAGTGAAGGGAGATCTA	21	42.8571	Ca_00622,Ca_04009,Ca_06236,Ca_16278,Ca_16960,Ca_22048,Ca_23587,Ca_25013	GAMBY1-like family protein,MCT-like PUA RNA-binding-domain,,D-xylose-proton symporter-like 1,Cationic amino acid transporter,Phosphatidylinositol 3-and 4-kinase,DNA (Cytosine-5)-methyltransferase 1,Myb transcription factor
	miR159j-3p	TTTGGATTGAAGGGATCTCT	20	40	Ca_02420,Ca_03277,Ca_05367,Ca_12826,Ca_14700,Ca_17194,Ca_18012,Ca_18954,Ca_19557,Ca_22283,Ca_23014,Ca_23867	Osmotin-like protein OSM34,PTI1-like tyrosine- kinase At3g15890,Myosin-1,,Pre-rRNA-processing protein ESF2, putative,ELMO/CED-12 family protein,NRDE2 homolog isoform X1,Myb transcription factor,Myb transcription factor,TNF receptor-associated factor family protein,DUF668 family protein,UDP-glucose 6-dehydrogenase
	miR159k-3p	TTTGGATTGAAGGTAGCTCTG	21	42.8571	Ca_00296,Ca_02420,Ca_12826,Ca_15242,Ca_16604,Ca_17194,Ca_18954,Ca_19557	Dof domain zinc finger protein,Osmotin-like protein OSM34,,Eukaryotic aspartyl protease family protein,C3HC4-type RING zinc finger,ELMO/CED-12 family protein,Myb transcription factor,Myb transcription factor
	miR159	ATTGGATTGAAGGGAGCTCTA	21	42.8571	Ca_00622,Ca_02893,Ca_03272,Ca_10652,Ca_12826,Ca_15422,Ca_18954,Ca_19557,Ca_25013	GAMBY1-like family protein,Signal recognition particle 54 kD protein, putative,CBL-interacting kinase,LRR receptor-like kinase,,,Myb transcription factor,Myb transcription factor,Myb transcription factor
miR160	miR160-5p	TGCCTGGCTCCCTGAATGTT	20	55	Ca_01255,Ca_02541,Ca_07185,Ca_08488,Ca_11175,Ca_14329,Ca_17624,Ca_26121	Caleosin CLO1-1,Auxin response factor,DNA-directed RNA polymerase II,Auxin response factor,Auxin response factor,,Auxin response factor,Auxin response factor
	miR160a-3p	GCGTCTGAGGAGCCAAGCATA	21	57.1429	Ca_07930,Ca_22360,Ca_22916,Ca_26797	Glucan endo-1,3-beta-glucosidase 5,Subtilisin-like protease SBT1.4,DNA-3-methyladenine glycosylase I,
	miR160a-5p	TGCCTGGATCCCTGTATGCCA	21	57.1429	Ca_02541,Ca_08488,Ca_11175,Ca_17624,Ca_26121	Auxin response factor,Auxin response factor,Auxin response factor,Auxin response factor,Auxin response factor
	miR160a	TGCCTGGCTCCCTGTATGCTA	21	57.1429	Ca_02541,Ca_08488,Ca_11175,Ca_14329,Ca_17624,Ca_26121	Auxin response factor,Auxin response factor,Auxin response factor,,Auxin response factor,Auxin response factor
	miR160b-5p	TGCCTGTCTCCCTGTATGCCA	21	57.1429	Ca_02541,Ca_08488,Ca_11175,Ca_17624,Ca_25587,Ca_26121	Auxin response factor,Auxin response factor,Auxin response factor,Auxin response factor,Organelle transcript processing protein, putative,Auxin response factor
	miR160b	TGCCTGGCTCCCTGTATTTC	20	55	Ca_02232,Ca_02541,Ca_03893,Ca_08488,Ca_11175,Ca_15064,Ca_17136,Ca_17624,Ca_23546,Ca_26121	MYB transcription factor,Auxin response factor,Putative uncharacterized protein,Auxin response factor,Auxin response factor,Ethylene response factor,Auxin response factor,Auxin response factor,Clathrin assembly protein,Auxin response factor
	miR160c-3p	GCGTACAAGGAGTCAAGCATG	21	52.381	Ca_10877	Elongation factor G, mitochondrial
	miR160c-5p	TGCCTGGCTCCCTGTATGACT	21	57.1429	Ca_02541,Ca_08488,Ca_11175,Ca_17624,Ca_26121	Auxin response factor,Auxin response factor,Auxin response factor,Auxin response factor,Auxin response factor
	miR160c	TGCCTGGCTCCCTGTATGCTC	21	61.9048	Ca_02541,Ca_08488,Ca_11175,Ca_14329,Ca_17624,Ca_26121	Auxin response factor,Auxin response factor,Auxin response factor,,Auxin response factor,Auxin response factor
	miR160d	TGCCTGGCTCCCTGAATGCCA	21	61.9048	Ca_02541,Ca_08488,Ca_11175,Ca_17624,Ca_26121	Auxin response factor,Auxin response factor,Auxin response factor,Auxin response factor,Auxin response factor
	miR160e-5p	TGCCTGGCTCCCTGTATGCT	20	60	Ca_02541,Ca_08488,Ca_11175,Ca_14329,Ca_17624,Ca_26121	Auxin response factor,Auxin response factor,Auxin response factor,,Auxin response factor,Auxin response factor
	miR160e	TGCCTGGCTCCCTGTATCCCA	21	61.9048	Ca_02541,Ca_08488,Ca_11175,Ca_17624,Ca_26121	Auxin response factor,Auxin response factor,Auxin response factor,Auxin response factor,Auxin response factor
	miR160f-5p	TGCCTGGCTCCCTGTATGAC	20	60	Ca_02541,Ca_02771,Ca_08488,Ca_11175,Ca_17624,Ca_26121	Auxin response factor,F-box RNI FBD-like domain,Auxin response factor,Auxin response factor,Auxin response factor,Auxin response factor
	miR160f	TGCCTGGCTCCCTGAATGCCC	21	66.6667	Ca_02541,Ca_08488,Ca_11175,Ca_17624,Ca_17967,Ca_26121	Auxin response factor,Auxin response factor,Auxin response factor,Auxin response factor,3 -5 exoribonuclease 1-like,Auxin response factor
	miR160g	TGCCTGGCTCCCTGTATGCCAC	22	63.6364	Ca_02541,Ca_08488,Ca_11175,Ca_14329,Ca_17136,Ca_17624,Ca_26121	Auxin response factor,Auxin response factor,Auxin response factor,,Auxin response factor,Auxin response factor,Auxin response factor
	miR160h	TGCCTGGCTCCCTGTATGCCA	21	61.9048	Ca_02541,Ca_08488,Ca_11175,Ca_14329,Ca_17624,Ca_26121	Auxin response factor,Auxin response factor,Auxin response factor,,Auxin response factor,Auxin response factor
	miR160j	TGCCTGGCTCCCTGTATACT	20	55	Ca_02541,Ca_02860,Ca_08488,Ca_11175,Ca_14329,Ca_17624,Ca_26121	Auxin response factor,Lys-63-specific deubiquitinase BRCC36,Auxin response factor,Auxin response factor,,Auxin response factor,Auxin response factor
	miR160	ATCATACAGGGAGCCAGGCA	20	55	Ca_12026,Ca_18280	Cell number regulator 8,Equilibrative nucleoside transporter 4
miR161	miR161.1	TGAAAGTGACTACATCGGGGT	21	47.619	Ca_04977,Ca_10357,Ca_19744,Ca_19771,Ca_22014,Ca_22241,Ca_24710,Ca_24711,Ca_24714,Ca_27317,Ca_28101	Pentatricopeptide repeat (PPR-like) superfamily protein,Putative pentatricopeptide repeat-containing protein, mitochondrial,Pentatricopeptide (PPR) repeat protein,Pentatricopeptide (PPR) repeat protein,PPR containing plant-like protein,Pentatricopeptide (PPR) repeat protein,Pentatricopeptide (PPR) repeat protein,Pentatricopeptide (PPR) repeat protein,Pentatricopeptide (PPR) repeat protein,Pentatr…
	miR161.2	TCAATGCATTGAAAGTGACTA	21	33.3333	Ca_04585,Ca_05152,Ca_06681,Ca_09689,Ca_11116,Ca_15950,Ca_17376,Ca_17518,Ca_18684,Ca_23889,Ca_25112	PPR containing plant-like protein,Cytochrome B561-like protein,Axial regulator YABBY 5,Gibberellin 20 oxidase 2,Uncharacterized protein,DUF246 domain-containing protein At1g04910 family,Cationic amino acid transporter,Calcium-transporting ATPase,ABC transporter A family member 12,Putative pentatricopeptide repeat-containing protein At2g01510,DUF3820 family protein
	miR161-5p.1	TTGAAAGTGACTACATCGGGG	21	47.619	Ca_00800,Ca_04977,Ca_05432,Ca_06332,Ca_08399,Ca_10357,Ca_12613,Ca_14586,Ca_16524,Ca_19744,Ca_19749,Ca_19771,Ca_22014,Ca_22241,Ca_23845,Ca_24710,Ca_24711,Ca_24714,Ca_27317,Ca_28101	PPR containing plant-like protein,Pentatricopeptide repeat (PPR-like) superfamily protein,PPR containing plant,MACPF domain NSL1-like protein,Pentatricopeptide (PPR) repeat protein,Putative pentatricopeptide repeat-containing protein, mitochondrial,Pentatricopeptide (PPR) repeat protein,Pentatricopeptide (PPR) repeat protein,PPR containing plant protein,Pentatricopeptide (PPR) repeat protein,Pent…
	miR161-5p.2	TCAATGCATTGAAAGTGACTT	21	33.3333	Ca_04585,Ca_05152,Ca_09689,Ca_11116,Ca_15950,Ca_17376,Ca_17518,Ca_18684,Ca_23889,Ca_25112,Ca_26185	PPR containing plant-like protein,Cytochrome B561-like protein,Gibberellin 20 oxidase 2,Uncharacterized protein,DUF246 domain-containing protein At1g04910 family,Cationic amino acid transporter,Calcium-transporting ATPase,ABC transporter A family member 12,Putative pentatricopeptide repeat-containing protein At2g01510,DUF3820 family protein,L-galactono-1,4-lactone dehydrogenase
miR162	miR162-3p	TCGATAAACCTCTGCATACAG	21	42.8571	Ca_00800,Ca_01367,Ca_09992,Ca_17884	PPR containing plant-like protein,Endoribonuclease Dicer homolog 1 (DCL 1),Amino-terminal domain micro-spherule protein,Glycosyltransferase family protein
	miR162-5p	GGAGGCAGCGGTTCATCGATC	21	61.9048	Ca_10757	Histone H3
	miR162a-3p	TCGATAAACCTCTGCATTTA	20	35	Ca_01355,Ca_01367,Ca_02097,Ca_12528	Pyruvate dehydrogenase E1 component subunit alpha,Endoribonuclease Dicer homolog 1 (DCL 1),Electron transporter, putative,Alpha-dioxygenase
	miR162a-5p	GGAGGCAGCGGTTAATCGATC	21	57.1429	Ca_00660	PPR containing plant-like protein
	miR162a	TCGATAAACCTCTGCATCCT	20	45	Ca_01367,Ca_12528,Ca_21347	Endoribonuclease Dicer homolog 1 (DCL 1),Alpha-dioxygenase,50S ribosomal L15
	miR162b-3p	TCGATAAACCTCTGCATCAAG	21	42.8571	Ca_01367,Ca_03920,Ca_05891,Ca_07675,Ca_12528,Ca_17884	Endoribonuclease Dicer homolog 1 (DCL 1),Chitin-inducible gibberellin-responsive protein 2,Adenine nucleotide alpha hydrolase-like domain kinase,PPR containing plant-like protein,Alpha-dioxygenase,Glycosyltransferase family protein
	miR162b	TCGATAAACCTCTGCATCCAT	21	42.8571	Ca_01367,Ca_04384,Ca_05891,Ca_07675,Ca_12528,Ca_25631	Endoribonuclease Dicer homolog 1 (DCL 1),Tubby-like F-box protein,Adenine nucleotide alpha hydrolase-like domain kinase,PPR containing plant-like protein,Alpha-dioxygenase,LETM1 and EF-hand domain-containing anon- mitochondrial
	miR162c	TCGATAAACCTCTGCAACCAG	21	47.619	Ca_01367,Ca_18327,Ca_18705	Endoribonuclease Dicer homolog 1 (DCL 1),C6HC-type zinc finger RING U-box,Mini zinc finger protein 1
	miR162	TCGATAAACCTCTGCATCCAG	21	47.619	Ca_01367,Ca_04384,Ca_05891,Ca_07675,Ca_12528,Ca_25631	Endoribonuclease Dicer homolog 1 (DCL 1),Tubby-like F-box protein,Adenine nucleotide alpha hydrolase-like domain kinase,PPR containing plant-like protein,Alpha-dioxygenase,LETM1 and EF-hand domain-containing anon- mitochondrial
miR163	miR163	TTGAAGAGGACTTGGAACTTCGAT	24	41.6667	Ca_03340,Ca_04791,Ca_05564,Ca_10587,Ca_12305,Ca_13632,Ca_20030,Ca_24524	BHLH transcription factor,BURP domain protein,SAM-dependent carboxyl methyltransferase,Probable xyloglucan glycosyltransferase 2,BTB/POZ domain-containing protein At1g67900,BURP domain,C-4 methylsterol oxidase,TCP family transcription factor
miR164	miR164a-3p	CACGTACTCAACTTCTCCAAC	21	47.619	Ca_04445,Ca_11319,Ca_17875,Ca_23033	Methyltransferase-like protein,Ankyrin repeat protein,40S ribosomal S15a-1,DUF2351 family protein
	miR164b-5p	TGGAGAAGCAGGGCACGTGCG	21	66.6667	Ca_02602,Ca_09406,Ca_13160,Ca_13537,Ca_22532	UDP-glucuronic acid decarboxylase,DUF688 family protein,NAC domain-containing 100,NAC domain protein NAC1,CUP-shaped cotyledon
	miR164b	TGGAGAAGCAGGGCACGTTC	20	60	Ca_06670,Ca_12470,Ca_13160,Ca_13537,Ca_22532	Putative receptor protein kinase ZmPK1,Anaphase-promoting complex subunit 1,NAC domain-containing 100,NAC domain protein NAC1,CUP-shaped cotyledon
	miR164c-3p	CATGTGCCCCTCTTCCCCATC	21	61.9048	Ca_01351,Ca_02297,Ca_13882,Ca_15166,Ca_16055	Subtilisin-like serine protease,Uncharacterized protein,Heat shock protein,F-box At2g27310-like,Pyridine nucleotide-disulfide oxidoreductase domain protein
	miR164c	TGGAGAAGCAGGGCACGTGGA	21	61.9048	Ca_02602,Ca_03101,Ca_09406,Ca_13160,Ca_13537,Ca_22532	UDP-glucuronic acid decarboxylase,Divergent CCT motif protein,DUF688 family protein,NAC domain-containing 100,NAC domain protein NAC1,CUP-shaped cotyledon
	miR164f	TGGAGAAGCAGGGCACGTGCA	21	61.9048	Ca_09406,Ca_13160,Ca_13537,Ca_22532	DUF688 family protein,NAC domain-containing 100,NAC domain protein NAC1,CUP-shaped cotyledon
	miR164h	TGGAGAGGCAGGGCACGTGCA	21	66.6667	Ca_13160,Ca_13537,Ca_22532	NAC domain-containing 100,NAC domain protein NAC1,CUP-shaped cotyledon
	miR164k	TGGAGAAGCAGGGCACGTGCC	21	66.6667	Ca_09406,Ca_13160,Ca_13537,Ca_22532	DUF688 family protein,NAC domain-containing 100,NAC domain protein NAC1,CUP-shaped cotyledon
	miR164	TGGAGAAGAAGGGCACGTGCA	21	57.1429	Ca_03101,Ca_04598,Ca_13160,Ca_13537,Ca_22532	Divergent CCT motif protein,Pentatricopeptide (PPR) repeat protein,NAC domain-containing 100,NAC domain protein NAC1,CUP-shaped cotyledon
miR165	nov_miR165	TCTCGGACCAGGCTTCATTCCCC	23	60.8696	Ca_02790,Ca_07056,Ca_08667,Ca_23324	Class III HD-Zip protein CNA1,ABA response element-binding factor,Homeobox-leucine zipper protein ATHB-14,Class III homeodomain leucine zipper protein
	miR165a-3p	TCGGACCAGGCTTATTCCCC	20	60	Ca_07648,Ca_08667,Ca_11921,Ca_11922,Ca_21411,Ca_23699,Ca_23975	125 kDa kinesin,Homeobox-leucine zipper protein ATHB-14,125 kDa kinesin-related,125 kDa kinesin-related,DNA-binding bromodomain,PPR containing plant-like protein,PPR containing plant-like protein
	miR165b-3p	TCGGACCAGGCTTCATCCTC	20	60	Ca_02539,Ca_02790,Ca_07056,Ca_07994,Ca_08667,Ca_14560,Ca_15775,Ca_23324	Class III HD-Zip protein REV1,Class III HD-Zip protein CNA1,ABA response element-binding factor,Homeobox-leucine zipper ATHB-14,Homeobox-leucine zipper protein ATHB-14,Class III homeodomain leucine zipper protein,TATA-binding associated factor,Class III homeodomain leucine zipper protein
	miR165b	TCGGACCAGGCTTCATCCCC	20	65	Ca_02539,Ca_02790,Ca_07056,Ca_07994,Ca_08667,Ca_14560,Ca_23324	Class III HD-Zip protein REV1,Class III HD-Zip protein CNA1,ABA response element-binding factor,Homeobox-leucine zipper ATHB-14,Homeobox-leucine zipper protein ATHB-14,Class III homeodomain leucine zipper protein,Class III homeodomain leucine zipper protein
miR166	miR166a-3p	TCGGACCAGGCTGCATTCCCC	21	66.6667	Ca_02539,Ca_02790,Ca_07994,Ca_08667,Ca_14560,Ca_23324	Class III HD-Zip protein REV1,Class III HD-Zip protein CNA1,Homeobox-leucine zipper ATHB-14,Homeobox-leucine zipper protein ATHB-14,Class III homeodomain leucine zipper protein,Class III homeodomain leucine zipper protein
	miR166a	TCGGACCAGGCTTAATTCCCC	21	57.1429	Ca_02539,Ca_02790,Ca_07994,Ca_08667,Ca_14560,Ca_23324	Class III HD-Zip protein REV1,Class III HD-Zip protein CNA1,Homeobox-leucine zipper ATHB-14,Homeobox-leucine zipper protein ATHB-14,Class III homeodomain leucine zipper protein,Class III homeodomain leucine zipper protein
	miR166b-3p	TCGGACCAGGCTACATTCCCC	21	61.9048	Ca_02539,Ca_02790,Ca_07994,Ca_08667,Ca_14560,Ca_23324	Class III HD-Zip protein REV1,Class III HD-Zip protein CNA1,Homeobox-leucine zipper ATHB-14,Homeobox-leucine zipper protein ATHB-14,Class III homeodomain leucine zipper protein,Class III homeodomain leucine zipper protein
	miR166b-5p	GGGAATGACGCCTGGTCCGAA	21	61.9048	Ca_14588	transport Sec61 subunit beta-like
	miR166b	TCGGACCAGGCTTCATTCCCG	21	61.9048	Ca_02539,Ca_02790,Ca_07056,Ca_07994,Ca_08667,Ca_14560,Ca_23324	Class III HD-Zip protein REV1,Class III HD-Zip protein CNA1,ABA response element-binding factor,Homeobox-leucine zipper ATHB-14,Homeobox-leucine zipper protein ATHB-14,Class III homeodomain leucine zipper protein,Class III homeodomain leucine zipper protein
	miR166c	TCGGACCAGGCTTCATTCCAC	21	57.1429	Ca_02539,Ca_02790,Ca_06348,Ca_07994,Ca_08194,Ca_08667,Ca_08676,Ca_14560,Ca_23324	Class III HD-Zip protein REV1,Class III HD-Zip protein CNA1,NAC domain-containing 73-like,Homeobox-leucine zipper ATHB-14,Uncharacterized protein (Fragment),Homeobox-leucine zipper protein ATHB-14,Calpain family cysteine protease,Class III homeodomain leucine zipper protein,Class III homeodomain leucine zipper protein
	miR166d-3p	TCGGACCAGGGTTCATTCCCC	21	61.9048	Ca_02539,Ca_02790,Ca_07994,Ca_08667,Ca_08676,Ca_14560,Ca_23324	Class III HD-Zip protein REV1,Class III HD-Zip protein CNA1,Homeobox-leucine zipper ATHB-14,Homeobox-leucine zipper protein ATHB-14,Calpain family cysteine protease,Class III homeodomain leucine zipper protein,Class III homeodomain leucine zipper protein
	miR166d	TCGGACCAGGCTTCATTACCC	21	57.1429	Ca_02539,Ca_02790,Ca_07994,Ca_08667,Ca_14560,Ca_23324	Class III HD-Zip protein REV1,Class III HD-Zip protein CNA1,Homeobox-leucine zipper ATHB-14,Homeobox-leucine zipper protein ATHB-14,Class III homeodomain leucine zipper protein,Class III homeodomain leucine zipper protein
	miR166e-3p	TTCGGACCAGGCTTCATTCCC	21	57.1429	Ca_02539,Ca_02790,Ca_06348,Ca_07153,Ca_07994,Ca_08667,Ca_14560,Ca_23324	Class III HD-Zip protein REV1,Class III HD-Zip protein CNA1,NAC domain-containing 73-like,Pentatricopeptide (PPR) repeat protein,Homeobox-leucine zipper ATHB-14,Homeobox-leucine zipper protein ATHB-14,Class III homeodomain leucine zipper protein,Class III homeodomain leucine zipper protein
	miR166e	TCGGACCAGGATTCATTCCCC	21	57.1429	Ca_02539,Ca_02790,Ca_06159,Ca_07994,Ca_08667,Ca_14560,Ca_20512,Ca_23324	Class III HD-Zip protein REV1,Class III HD-Zip protein CNA1,Protease-associated PA,Homeobox-leucine zipper ATHB-14,Homeobox-leucine zipper protein ATHB-14,Class III homeodomain leucine zipper protein,PREDICTED: uncharacterized protein At4g26450,Class III homeodomain leucine zipper protein
	miR166f-3p	TCGGACCAGGCGCCATTCCCC	21	71.4286	Ca_08676	Calpain family cysteine protease
	miR166f	TTTCGGACCAGGCTTCATTCC	21	52.381	Ca_02539,Ca_02790,Ca_07056,Ca_07153,Ca_07994,Ca_08667,Ca_14560,Ca_15653,Ca_23324,Ca_27798	Class III HD-Zip protein REV1,Class III HD-Zip protein CNA1,ABA response element-binding factor,Pentatricopeptide (PPR) repeat protein,Homeobox-leucine zipper ATHB-14,Homeobox-leucine zipper protein ATHB-14,Class III homeodomain leucine zipper protein,Nucleotidyltransferase,Class III homeodomain leucine zipper protein,Pectinesterase
	miR166g-3p	TCGGACCATGCTTCATTCCCC	21	57.1429	Ca_02539,Ca_02790,Ca_07994,Ca_08667,Ca_11403,Ca_14560,Ca_20512,Ca_22646,Ca_23324	Class III HD-Zip protein REV1,Class III HD-Zip protein CNA1,Homeobox-leucine zipper ATHB-14,Homeobox-leucine zipper protein ATHB-14,Putative NAD dependent epimerase,Class III homeodomain leucine zipper protein,PREDICTED: uncharacterized protein At4g26450,GPI transamidase component PIG- related,Class III homeodomain leucine zipper protein
	miR166g	TCGGACCAGACTTCATTCCCC	21	57.1429	Ca_02539,Ca_02790,Ca_07056,Ca_07994,Ca_08667,Ca_14560,Ca_23324	Class III HD-Zip protein REV1,Class III HD-Zip protein CNA1,ABA response element-binding factor,Homeobox-leucine zipper ATHB-14,Homeobox-leucine zipper protein ATHB-14,Class III homeodomain leucine zipper protein,Class III homeodomain leucine zipper protein
	miR166h	TCAGACCAGGCTTCATTCCCC	21	57.1429	Ca_02790,Ca_07056,Ca_22294,Ca_23324	Class III HD-Zip protein CNA1,ABA response element-binding factor,Carbon catabolite repressor protein 4 homolog 1,Class III homeodomain leucine zipper protein
	miR166i-3p	TCGGACCACGCTTCATTCCCC	21	61.9048	Ca_02539,Ca_02790,Ca_07994,Ca_08667,Ca_11403,Ca_14560,Ca_23324	Class III HD-Zip protein REV1,Class III HD-Zip protein CNA1,Homeobox-leucine zipper ATHB-14,Homeobox-leucine zipper protein ATHB-14,Putative NAD dependent epimerase,Class III homeodomain leucine zipper protein,Class III homeodomain leucine zipper protein
	miR166i	TCGGACCAGGCTCCATTCCCC	21	66.6667	Ca_02539,Ca_02790,Ca_07994,Ca_08667,Ca_14560,Ca_23324	Class III HD-Zip protein REV1,Class III HD-Zip protein CNA1,Homeobox-leucine zipper ATHB-14,Homeobox-leucine zipper protein ATHB-14,Class III homeodomain leucine zipper protein,Class III homeodomain leucine zipper protein
	miR166j-3p	TCGGACTAGGCTTCATTCCCC	21	57.1429	Ca_02539,Ca_02790,Ca_07153,Ca_07994,Ca_08667,Ca_14560,Ca_23324	Class III HD-Zip protein REV1,Class III HD-Zip protein CNA1,Pentatricopeptide (PPR) repeat protein,Homeobox-leucine zipper ATHB-14,Homeobox-leucine zipper protein ATHB-14,Class III homeodomain leucine zipper protein,Class III homeodomain leucine zipper protein
	miR166k-3p	TAGGACCAGGCTTCAATCCCC	21	57.1429	Ca_01919,Ca_03822,Ca_06684	Class III HD-Zip protein,Ubiquitin carboxyl-terminal hydrolase,Glucanase
	miR166k	TCGGACCAGGCCTCATTCCCC	21	66.6667	Ca_02539,Ca_02790,Ca_07994,Ca_08667,Ca_14560,Ca_23324	Class III HD-Zip protein REV1,Class III HD-Zip protein CNA1,Homeobox-leucine zipper ATHB-14,Homeobox-leucine zipper protein ATHB-14,Class III homeodomain leucine zipper protein,Class III homeodomain leucine zipper protein
	miR166m-3p	TCTGACCAGGCTTCATTCCTC	21	52.381	Ca_02551,Ca_02790,Ca_04531,Ca_12800,Ca_15485,Ca_16049,Ca_23324	Protein kinase family protein,Class III HD-Zip protein CNA1,3-ketoacyl- synthase 6,Plant/K14A3-4 protein,Acylamino-acid-releasing enzyme,PREDICTED: uncharacterized protein LOC101512581,Class III homeodomain leucine zipper protein
	miR166	TCGGACCAGGCTTCACTCCCC	21	66.6667	Ca_02539,Ca_02790,Ca_07994,Ca_08667,Ca_14560,Ca_23324	Class III HD-Zip protein REV1,Class III HD-Zip protein CNA1,Homeobox-leucine zipper ATHB-14,Homeobox-leucine zipper protein ATHB-14,Class III homeodomain leucine zipper protein,Class III homeodomain leucine zipper protein
	miR166m	TCGGACCAGGCTTCATTCCCT	21	57.1429	Ca_02539,Ca_02790,Ca_07056,Ca_07994,Ca_08667,Ca_14560,Ca_23324	Class III HD-Zip protein REV1,Class III HD-Zip protein CNA1,ABA response element-binding factor,Homeobox-leucine zipper ATHB-14,Homeobox-leucine zipper protein ATHB-14,Class III homeodomain leucine zipper protein,Class III homeodomain leucine zipper protein
	miR166p	TCGGACCAGGCTCCATTCCTC	21	61.9048	Ca_02539,Ca_02790,Ca_07994,Ca_08667,Ca_14560,Ca_20512,Ca_23324	Class III HD-Zip protein REV1,Class III HD-Zip protein CNA1,Homeobox-leucine zipper ATHB-14,Homeobox-leucine zipper protein ATHB-14,Class III homeodomain leucine zipper protein,PREDICTED: uncharacterized protein At4g26450,Class III homeodomain leucine zipper protein
	miR166s	TCGGACCAGCCTTCATTCCC	20	60	Ca_02539,Ca_02790,Ca_07994,Ca_08667,Ca_14560,Ca_23324	Class III HD-Zip protein REV1,Class III HD-Zip protein CNA1,Homeobox-leucine zipper ATHB-14,Homeobox-leucine zipper protein ATHB-14,Class III homeodomain leucine zipper protein,Class III homeodomain leucine zipper protein
	miR166u	TTTCGGACCAGGCTTCATTC	20	50	Ca_01919,Ca_02539,Ca_02790,Ca_07056,Ca_07153,Ca_07994,Ca_08667,Ca_14560,Ca_23324,Ca_27798	Class III HD-Zip protein,Class III HD-Zip protein REV1,Class III HD-Zip protein CNA1,ABA response element-binding factor,Pentatricopeptide (PPR) repeat protein,Homeobox-leucine zipper ATHB-14,Homeobox-leucine zipper protein ATHB-14,Class III homeodomain leucine zipper protein,Class III homeodomain leucine zipper protein,Pectinesterase
	miR166a-5p	GAATGTTGTCTGGCTCGAGG	20	55	Ca_12478	Dual specificity protein kinase pom1
	miR166c-3p	TCGGACCAGGCTTCATTTTTT	21	42.8571	Ca_02539,Ca_02790,Ca_07704,Ca_07994,Ca_08667,Ca_14560,Ca_15775,Ca_23324	Class III HD-Zip protein REV1,Class III HD-Zip protein CNA1,Transducin/WD40 repeat protein,Homeobox-leucine zipper ATHB-14,Homeobox-leucine zipper protein ATHB-14,Class III homeodomain leucine zipper protein,TATA-binding associated factor,Class III homeodomain leucine zipper protein
	miR166c-5p	GGAATGTTCTCTGGCTCGAGG	21	57.1429	Ca_04855,Ca_12927,Ca_13225,Ca_16863,Ca_17409,Ca_23983	Prolyl endopeptidase,,Isoaspartyl peptidase/L-asparaginase,Phosphatidate cytidylyltransferase,RabGAP/TBC domain protein,
	miR166d-5p	GGAATGTTGTCTGGCTTGAGG	21	52.381	Ca_00219,Ca_07427,Ca_11364,Ca_12478,Ca_15826,Ca_16863,Ca_17567,Ca_27100	G-type lectin S-receptor-like Serine Threonine-kinase,LRR receptor-like kinase family,Amino acid transporter AVT1H,Dual specificity protein kinase pom1,Serine/Threonine kinase family protein,Phosphatidate cytidylyltransferase,5'-AMP-activated protein kinase subunit beta-2,Serine Threonine kinase family
	miR166e-5p	GTAATGTTGGCTGGCTCGAGG	21	57.1429	-	-
	miR166g-5p	TGAATGTTGTTTGGCTCGAGG	21	47.619	Ca_02240,Ca_05073,Ca_07119,Ca_08995,Ca_12579,Ca_17765	Uncharacterized protein,Purple acid phosphatase 3,Homeodomain-related,Cytokinin-O-glucosyltransferase 2,ATP-dependent RNA helicase-like protein DB10,Reticulon-like protein
	miR166h-3p	TCGGACCAGGCTTCATTTTTC	21	47.619	Ca_02539,Ca_02790,Ca_07704,Ca_07994,Ca_08667,Ca_14560,Ca_15775,Ca_23324	Class III HD-Zip protein REV1,Class III HD-Zip protein CNA1,Transducin/WD40 repeat protein,Homeobox-leucine zipper ATHB-14,Homeobox-leucine zipper protein ATHB-14,Class III homeodomain leucine zipper protein,TATA-binding associated factor,Class III homeodomain leucine zipper protein
	miR166h-5p	GAATGTTGGCTGGCTCGAGG	20	60	Ca_07427	LRR receptor-like kinase family
	miR166i-5p	AATGAGGTTTGATCCAAGATC	21	38.0952	Ca_02651,Ca_03229,Ca_03359,Ca_06532,Ca_07951,Ca_18067,Ca_18069,Ca_24449	Outer envelope protein 80, chloroplastic,mitochondrial outer membrane import complex METAXIN-like,Beta-glucosidase 45,Galactose-binding like,Vacuolar protein sorting-associated protein 53 A,Extracellular ribonuclease LE,Extracellular ribonuclease LE,Membrane metalloprotease ARASP, chloroplastic
	miR166j-5p	GGAATGTTGTTTGGCTCGCGG	21	57.1429	Ca_03790,Ca_05446,Ca_11962,Ca_11965,Ca_12579	Phosphoenolpyruvate carboxylase kinase 1,Hemerythrin HHE cation-binding domain protein,Cation/H(+) antiporter 20,ATCHX20,ATP-dependent RNA helicase-like protein DB10
	miR166j	TCGGACCAGGCTTCATTTTT	20	45	Ca_02539,Ca_02790,Ca_07704,Ca_07994,Ca_08667,Ca_11271,Ca_14560,Ca_15775,Ca_23324	Class III HD-Zip protein REV1,Class III HD-Zip protein CNA1,Transducin/WD40 repeat protein,Homeobox-leucine zipper ATHB-14,Homeobox-leucine zipper protein ATHB-14,DnaJ heat shock family protein,Class III homeodomain leucine zipper protein,TATA-binding associated factor,Class III homeodomain leucine zipper protein
	miR166l	GGAATGTTGTCTGGCTCGAGG	21	57.1429	Ca_16863,Ca_26362	Phosphatidate cytidylyltransferase,
	miR166m-5p	GGAATGTTGGCTGGCTCGAGG	21	61.9048	Ca_07427	LRR receptor-like kinase family
	miR166n-3p	TCGGACCAGGCTTCAATCTCT	21	52.381	Ca_02790,Ca_05926,Ca_07994,Ca_23324	Class III HD-Zip protein CNA1,tRNA rRNA methyltransferase ( ) family,Homeobox-leucine zipper ATHB-14,Class III homeodomain leucine zipper protein
	miR166n-5p	GGTATGTTGTCTGGCTCGGTG	21	57.1429	Ca_12893,Ca_25959	Uncharacterized protein,Pentatricopeptide (PPR) repeat protein
	miR166n	TCGGACGAGGATTCATTCCCC	21	57.1429	Ca_07980,Ca_16401	30-kDa cleavage and polyadenylation specificity factor 30,Response regulator receiver domain protein
	miR166o	TCGGACCAGGCTTCATTTCTT	21	47.619	Ca_02539,Ca_02790,Ca_06159,Ca_07994,Ca_08194,Ca_08667,Ca_14560,Ca_16049,Ca_21248,Ca_23324,Ca_24222	Class III HD-Zip protein REV1,Class III HD-Zip protein CNA1,Protease-associated PA,Homeobox-leucine zipper ATHB-14,Uncharacterized protein (Fragment),Homeobox-leucine zipper protein ATHB-14,Class III homeodomain leucine zipper protein,PREDICTED: uncharacterized protein LOC101512581,Succinate dehydrogenase subunit 8, mitochondrial,Class III homeodomain leucine zipper protein,PREDICTED: uncharacter…
	miR166q	TCGGACCAGGCTTCATTCAT	20	50	Ca_02539,Ca_02790,Ca_07056,Ca_07994,Ca_08667,Ca_14560,Ca_23324	Class III HD-Zip protein REV1,Class III HD-Zip protein CNA1,ABA response element-binding factor,Homeobox-leucine zipper ATHB-14,Homeobox-leucine zipper protein ATHB-14,Class III homeodomain leucine zipper protein,Class III homeodomain leucine zipper protein
	miR166r	TCGGACCAGACTTCATTCAC	20	50	Ca_07056,Ca_08329	ABA response element-binding factor,Chaperonin CPN60, mitochondrial
	miR166t	TCGGACCAGGCTTCATTAAC	20	50	Ca_02276,Ca_03929,Ca_05486,Ca_07056,Ca_23608	Glycine cleavage system H protein,Pmr5 Cas1p GDSL SGNH-like acyl-esterase family,3-ketoacyl- synthase,ABA response element-binding factor,ICE-like protease (Caspase) p20 domain protein
miR167	miR167-5p	TTAAGCTGCCAGCATGATCTT	21	42.8571	Ca_00467,Ca_02150,Ca_02309,Ca_05025,Ca_15023	Auxin response factor,Zeaxanthin epoxidase, chloroplastic,DNA repair endonuclease UVH1,Auxin response factor,Light-sensor Protein kinase
	miR167a	TGAAGCTGCCAGCATGATCTC	21	52.381	Ca_02881,Ca_04411,Ca_04440,Ca_06206,Ca_13756,Ca_24407	Phospholipase D,G-type lectin S-receptor-like Serine Threonine-kinase plant,Ferric reduction oxidase 2,2-oxo acid dehydrogenase, lipoyl-binding site,Mediator of RNA polymerase II transcription subunit 12,Tudor domain protein
	miR167b-3p	AGGTCATCTTGCAGCTTCAAT	21	42.8571	Ca_01013,Ca_01242,Ca_03520,Ca_11834,Ca_13032,Ca_21122,Ca_21715,Ca_21719,Ca_24652	Receptor-like Serine/Threonine-kinase ALE2-like protein,Malectin/receptor-like kinase family protein,NAK-like ser thr kinase,Putative WEB family protein At1g65010, chloroplastic,DUF789 family protein,Metallothionein-like protein,DNA-directed RNA polymerase I,DNA-directed RNA polymerase I,Plant/F4N2-9 protein, putative
	miR167b-5p	TGAAGCTGCCTGCATGATCTG	21	52.381	Ca_11238,Ca_12236,Ca_17045	Callose synthase 11,Putative lysine-specific demethylase JMJ14,Regulator of chromosome condensation/beta-lactamase-inhibitor protein II
	miR167b	TGAAGCGGCCAGCATGATCTG	21	57.1429	Ca_14509,Ca_19070	Probable alpha,alpha-trehalose-phosphate synthase [UDP-forming] 10,Aspartic protease
	miR167c-5p	TGAAGCTGCCAGCATGATCTGT	22	50	Ca_02881,Ca_04411,Ca_04440,Ca_24407	Phospholipase D,G-type lectin S-receptor-like Serine Threonine-kinase plant,Ferric reduction oxidase 2,Tudor domain protein
	miR167c	TGAAGCTGCCAGCATGATCTGG	22	54.5455	Ca_02881,Ca_04411,Ca_04440,Ca_19433,Ca_24407	Phospholipase D,G-type lectin S-receptor-like Serine Threonine-kinase plant,Ferric reduction oxidase 2,Dof zinc finger,Tudor domain protein
	miR167d-5p	TGAAGCTGCCGGCATGATCTG	21	57.1429	Ca_04440,Ca_08872,Ca_14843	Ferric reduction oxidase 2,Auxin response factor,ATP-dependent RNA helicase DHX8
	miR167d	TGAAGCTGCCAGCATGATCTTA	22	45.4545	Ca_00467,Ca_02881,Ca_04411,Ca_04440,Ca_05025,Ca_24407	Auxin response factor,Phospholipase D,G-type lectin S-receptor-like Serine Threonine-kinase plant,Ferric reduction oxidase 2,Auxin response factor,Tudor domain protein
	miR167e-5p	TGAAGCTGCCAGAATGATCTG	21	47.619	Ca_11238,Ca_15568,Ca_15694	Callose synthase 11,,Auxin response factor
	miR167e	TGAAGCTGCCAGCATGAACT	20	50	Ca_05271,Ca_08583	Uncharacterized protein,Tubulin alpha chain
	miR167f-3p	CAGATCATGCTGGAGCTTCA	20	50	Ca_00827,Ca_00893,Ca_02809,Ca_03307,Ca_03497	Lysosomal Pro-X carboxypeptidase,E3 ubiquitin- ligase BAH1,NRT1 PTR FAMILY -like,PREDICTED: uncharacterized protein LOC101497228,Expressed protein
	miR167f-5p	TGAAGCTGCCAGCAAGATCTT	21	47.619	Ca_04440,Ca_08419,Ca_15807,Ca_15914,Ca_16761,Ca_24407	Ferric reduction oxidase 2,Galactose oxidase/kelch repeat protein,NO-associated protein 1, chloroplastic/mitochondrial,Nucleotidyltransferase family protein,Photosystem II core complex family psbY protein,Tudor domain protein
	miR167f	TGAAGCTGCCAGCATGATCTT	21	47.619	Ca_02881,Ca_04411,Ca_04440,Ca_24407	Phospholipase D,G-type lectin S-receptor-like Serine Threonine-kinase plant,Ferric reduction oxidase 2,Tudor domain protein
	miR167g	TGAAGCTGCCAGCATGATCTGA	22	50	Ca_02881,Ca_04411,Ca_04440,Ca_08872,Ca_24407	Phospholipase D,G-type lectin S-receptor-like Serine Threonine-kinase plant,Ferric reduction oxidase 2,Auxin response factor,Tudor domain protein
	miR167h-5p	TGAAGCTGCCAGCGTGATCTG	21	57.1429	Ca_04411,Ca_04440,Ca_08872	G-type lectin S-receptor-like Serine Threonine-kinase plant,Ferric reduction oxidase 2,Auxin response factor
	miR167h	TGAAGATGCCAGCATGATCTT	21	42.8571	Ca_06382,Ca_07150,Ca_10173,Ca_11844,Ca_12755,Ca_14997	Uncharacterized protein,Tubulin beta chain,PPR containing plant-like protein,Protein CDC73 homolog,DUF246 domain-containing protein,Glucose-6-phosphate isomerase
	miR167i-5p	TGAAGCTGGCAGCATGATCTG	21	52.381	Ca_13021	AMSH-like ubiquitin thioesterase
	miR167i	TGAAGCTGCCAGCATGTTTTTA	22	40.9091	Ca_05419,Ca_14790,Ca_15565,Ca_17459,Ca_18544,Ca_18703,Ca_18848,Ca_19433,Ca_21446,Ca_21884,Ca_21959,Ca_22624,Ca_22814,Ca_22937,Ca_23222,Ca_23347,Ca_23450,Ca_23614,Ca_24040,Ca_24353,Ca_24596,Ca_24880,Ca_25168,Ca_25561,Ca_25733,Ca_26132,Ca_26309,Ca_26449,Ca_26515,Ca_26540,Ca_26652,Ca_26752,Ca_26780,Ca_27121,Ca_27172,Ca_27304,Ca_27333,Ca_27359,Ca_27385,Ca_27638,Ca_27712,Ca_27735,Ca_27790,Ca_27849,Ca_…	D-glycerate dehydrogenase hydroxypyruvate reductase,,,,,,,Dof zinc finger,,,,,,Peptide/nitrate transporter,,,SelT-like protein,,,,,,,,,,,Fructose-1,6-bisphosphatase, cytosolic,,,ACT domain-containing ACR11-like,,,,,,,,,,,,,,,,,,,,,,,
	miR167j-5p	TGAAGCTGCCAGCATGACCTG	21	57.1429	Ca_02309,Ca_19070	DNA repair endonuclease UVH1,Aspartic protease
	miR167j	TGAAGCTGCCAGCTTGATCTG	21	52.381	Ca_00467,Ca_01157,Ca_04411,Ca_04456,Ca_05025,Ca_08872,Ca_15694,Ca_19433,Ca_26013	Auxin response factor,Homeodomain transcription factor superfamily protein, putative,G-type lectin S-receptor-like Serine Threonine-kinase plant,Plant regulator RWP-RK family protein,Auxin response factor,Auxin response factor,Auxin response factor,Dof zinc finger,PPR containing plant-like protein
	miR167k	TGAAGCTGCCAGCCTGATCTT	21	52.381	Ca_00467,Ca_04411,Ca_05025	Auxin response factor,G-type lectin S-receptor-like Serine Threonine-kinase plant,Auxin response factor
	miR167	TGAAGCCGCCAGCATGATCTG	21	57.1429	Ca_09934,Ca_14547	Ammonium transporter,DEAD-box ATP-dependent RNA helicase
miR168	miR168-3p	CCCGCCTTGCACCAAGTGAAT	21	57.1429	Ca_02787	Malic enzyme
	miR168-5p	TCGCTTGGTGCAGATCGGGAC	21	61.9048	Ca_05214,Ca_07631,Ca_07911,Ca_12008,Ca_15410,Ca_20256	Plant/F1M20-13 protein,Transmembrane 9 superfamily member,HEAT,PPR containing plant-like protein,Coatomer subunit alpha,RNA-binding (RRM/RBD/RNP motif) family protein
	miR168a-3p	CCCGCCTTGCATCAACTGAA	20	55	Ca_08904	60S ribosomal L10-like
	miR168a-5p	TAGCTTGGTGCAGGTCGGGAA	21	57.1429	Ca_18035	Protein argonaute
	miR168a	TCGCTTGGTGCAGGTCGGGAA	21	61.9048	Ca_07911,Ca_08595,Ca_18035,Ca_20256	HEAT,DUF640 family protein,Protein argonaute,RNA-binding (RRM/RBD/RNP motif) family protein
	miR168b-3p	CCCGCCTTGCATCAACTGAAT	21	52.381	Ca_00062,Ca_09136	,FAD-linked sulfhydryl oxidase ERV1
	miR168b-5p	TCGCTTGGTGCAGGTCGGGAC	21	66.6667	Ca_07911,Ca_18035,Ca_20256	HEAT,Protein argonaute,RNA-binding (RRM/RBD/RNP motif) family protein
	miR168b	TCGCTTGGTGCAGGTCGAGAA	21	57.1429	Ca_07911	HEAT
	miR168c-3p	CCCGCCTTGCATCAACTGAAA	21	52.381	Ca_09136	FAD-linked sulfhydryl oxidase ERV1
	miR168c-5p	TCGCTTGGTGAAGGTCGGGAA	21	57.1429	Ca_07175,Ca_07856,Ca_10432,Ca_16194,Ca_20256	Ferredoxin-dependent glutamate synthase,ABC transporter G family member 11,Glucan endo-1,3-beta-glucosidase 1,Probable ubiquitin-conjugating enzyme E2 33,RNA-binding (RRM/RBD/RNP motif) family protein
	miR168c	TCGCTTGTTGCAGGTCGGGA	20	60	Ca_07430,Ca_07911	28 kDa chloroplastic-like,HEAT
	miR168d	TCGCTTTGTGCAGGTCGGGAA	21	57.1429	Ca_09072	Aberrant root formation protein
	miR168e	TCGCTTGGCGGAGGTCGGGAA	21	66.6667	Ca_00817,Ca_20256	Senescence regulator,RNA-binding (RRM/RBD/RNP motif) family protein
	miR168	ATTCAGTTGATGCAAGGCGGGA	22	50	Ca_17052,Ca_19132,Ca_20183,Ca_23122,Ca_23591,Ca_25917	ABC transporter B family member 15,IST1 like,Ulp1 protease carboxy-terminal domain,Translation initiation factor IF-2,GRIP,Fatty acyl-CoA reductase
miR169	miR169d-3p	GGCAGGTCATCTTTCGGCTA	20	55	Ca_26870	Methionine aminopeptidase
	miR169g	TAGCCAGGGATGACTTGCCT	20	55	Ca_01692,Ca_03789	NAD(P)-binding rossmann-fold,Calcium-binding EF-hand protein
	miR169i	TGAGCCAAAGATGACTTGCCC	21	52.381	Ca_03234,Ca_04709	ATPase 2, plasma membrane-type,PREDICTED: uncharacterized protein LOC101494595
	miR169j	TGAGCCAGGATGACTTGCCGG	21	61.9048	Ca_10821,Ca_21117	GYF domain protein,Alpha-1,2-glucosyltransferase
	miR169m	TGAGCCAGGGATGACTTGCCG	21	61.9048	Ca_07145,Ca_10052	Calmodulin-interacting protein 111,Acetyltransferase component of pyruvate dehydrogenase complex
	miR169t	CAGCCAAGGATGACTTGCCGGC	22	63.6364	Ca_07417,Ca_08191,Ca_25557	Tetratricopeptide repeat protein 37,DnaJ/Hsp40 cysteine-rich domain protein, putative,F-box/WD-40 repeat plant protein
	miR169u-5p	TAGCCAATGACAACTTGCCT	20	45	Ca_07673,Ca_13738	ADP-ribosylation factor GTPase-activating AGD7-like,ATP-dependent helicase BRM
miR170	miR170-5p	TATTGGCCTGGTTCACTCAGA	21	47.619	Ca_10383	Nuclear poly(A) polymerase 1
miR171	nov_miR171	TGATGTTGGCTTGGTTCAATC	21	42.8571	Ca_03622,Ca_07086,Ca_07543,Ca_12073,Ca_12406,Ca_13520,Ca_17032,Ca_17237,Ca_19565,Ca_20626,Ca_25168	Solute carrier family 40 member 1,PPR containing plant-like protein,Neutral ceramidase,DUF3475 domain protein,NETWORKED 2D-like,SCAR2 isoform X1,transcription factor HEC2,Carboxypeptidase,Neutral ceramidase,,
	miR171a-3p	TTGAGCCGTGCCAATATCACG	21	52.381	Ca_00550,Ca_07945,Ca_12358,Ca_12614,Ca_15898,Ca_22867,Ca_24640,Ca_26279	Squamosa promoter-binding-like protein,Uncharacterized protein,,CRS1 (CRM) domain,scarecrow 6,Appr-1-P processing enzyme family protein,GRAS family transcription regulator,GRAS family
	miR171a-5p	TATTGGCCTGGTTCACTCAG	20	50	Ca_10383	Nuclear poly(A) polymerase 1
	miR171a	TTTAGCCGCGTCAATATCTCG	21	47.619	Ca_01434,Ca_15898,Ca_24640	Acetolactate synthase,scarecrow 6,GRAS family transcription regulator
	miR171b-3p	TTGAGCCGCGTCAATATCTC	20	50	Ca_15898,Ca_24640,Ca_26279	scarecrow 6,GRAS family transcription regulator,GRAS family
	miR171b-5p	AGATATTAGTGCGGTTCAATC	21	38.0952	Ca_02837,Ca_11388,Ca_18339	Coatomer subunit beta'-1,Pentatricopeptide (PPR) repeat protein,Respiratory burst oxidase
	miR171b	TTGAGCCGAGTCAATATCTCG	21	47.619	Ca_00359,Ca_01434,Ca_06832,Ca_15898,Ca_16891,Ca_22867,Ca_24640,Ca_26279	Ethylene-responsive transcription factor 1B,Acetolactate synthase,PPR containing plant-like protein,scarecrow 6,Calcium-dependent kinase,Appr-1-P processing enzyme family protein,GRAS family transcription regulator,GRAS family
	miR171c-3p	TTGAGCCGCGTCAATATCACG	21	52.381	Ca_00550,Ca_03135,Ca_08276,Ca_08277,Ca_12358,Ca_14542,Ca_15898,Ca_22867,Ca_23494,Ca_24640,Ca_26279	Squamosa promoter-binding-like protein,LRR receptor-like kinase,Probable xyloglucan endotransglucosylase/hydrolase protein B,Probable xyloglucan endotransglucosylase/hydrolase protein B,,Phosphoribosylformylglycinamidine cyclo-ligase,scarecrow 6,Appr-1-P processing enzyme family protein,GRAS family transcription factor,GRAS family transcription regulator,GRAS family
	miR171c-5p	TATTGGCTTGGTTCACTCAGA	21	42.8571	Ca_07543,Ca_10383,Ca_17632,Ca_19565,Ca_21113,Ca_22168,Ca_25059	Neutral ceramidase,Nuclear poly(A) polymerase 1,Transducin family protein/WD-40 repeat protein,Neutral ceramidase,40S ribosomal S19-1,3,4-dihydroxy-2-butanone kinase isoform X1,40S ribosomal S5
	miR171c	TTGAGCCGCGCCAATATCCTG	21	57.1429	Ca_15898,Ca_24640	scarecrow 6,GRAS family transcription regulator
	miR171d-3p	TTGAGCCGTGCCAATATTTC	20	45	Ca_10844,Ca_15898,Ca_24640,Ca_26027,Ca_26279	F-box FBD LRR-repeat At1g13570-like,scarecrow 6,GRAS family transcription regulator,PREDICTED: uncharacterized protein LOC101491530,GRAS family
	miR171d-5p	TTGAGCCGCGCCAATATCACT	21	52.381	Ca_12358,Ca_14948,Ca_15898,Ca_22867,Ca_24640,Ca_26279	,Pentatricopeptide (PPR) repeat protein,scarecrow 6,Appr-1-P processing enzyme family protein,GRAS family transcription regulator,GRAS family
	miR171d	AGATATTGGTGCGGTTCAATC	21	42.8571	Ca_10287,Ca_18339,Ca_18861	FAM91A1-like protein,Respiratory burst oxidase,MAP kinase kinase
	miR171e-5p	TATTGGCTCGGCTCACTCAGG	21	57.1429	Ca_02367	Heat shock protein STI
	miR171e	TTGAGCCGCGTCAATAACTCG	21	52.381	Ca_02428,Ca_08423,Ca_15898,Ca_24640	Probable xyloglucan galactosyltransferase GT20,ABC transporter G family member 34,scarecrow 6,GRAS family transcription regulator
	miR171f-5p	TGATGTTGGCATGGTTCAATC	21	42.8571	Ca_01566,Ca_01680,Ca_03622,Ca_07581,Ca_12073,Ca_14146,Ca_17032,Ca_17237,Ca_19199,Ca_20477,Ca_26231	Chromatin modification-related protein eaf3,3beta-hydroxysteroid-dehydrogenase decarboxylase,Solute carrier family 40 member 1,FAM91A1-like protein,DUF3475 domain protein,Transferring glycosyl group transferase,transcription factor HEC2,Carboxypeptidase,Phospholipase D,Alpha-glucosidase 2,Plant/T32M21-140 protein
	miR171f	TGATTGAGCCGCGCCAATATC	21	52.381	Ca_03667,Ca_12358,Ca_15898,Ca_24640	26S protease regulatory subunit 6A homolog,,scarecrow 6,GRAS family transcription regulator
	miR171g	TGATTGAGCCGCGTCAATATC	21	47.619	Ca_13297,Ca_15622,Ca_15898,Ca_18402,Ca_23841,Ca_24640	5 -AMP-activated kinase,Ammonium transporter,scarecrow 6,CLP protease regulatory subunit CLPX1, mitochondrial,CDT1-like protein a, chloroplastic,GRAS family transcription regulator
	miR171h	TGAGCCGCGTCAATATCTCG	20	55	Ca_00780,Ca_03722,Ca_15898,Ca_24640	BZIP transcription factor,PREDICTED: uncharacterized protein LOC101514563,scarecrow 6,GRAS family transcription regulator
	miR171i	TGATTGAGCCGTGCCAATATC	21	47.619	Ca_09556,Ca_15898,Ca_24640	Chloroplast phosphoenolpyruvate/phosphate translocator,scarecrow 6,GRAS family transcription regulator
	miR171j-5p	TATTGGCCTGGTTCACTCAGT	21	47.619	Ca_10383	Nuclear poly(A) polymerase 1
	miR171j	TTGAGTCGCGCCAATATCACT	21	47.619	Ca_12358,Ca_13464,Ca_15898,Ca_22867,Ca_24640,Ca_26279	,ABC transporter G family member 35,scarecrow 6,Appr-1-P processing enzyme family protein,GRAS family transcription regulator,GRAS family
	miR171k-3p	TTGCGCCGCGCCAATATCACT	21	57.1429	Ca_04668,Ca_15898,Ca_24640,Ca_26279	Methionine aminopeptidase 2,scarecrow 6,GRAS family transcription regulator,GRAS family
	miR171k	TTGAGCCGCGCCAATATCAC	20	55	Ca_12358,Ca_14948,Ca_15898,Ca_22867,Ca_24640,Ca_26279	,Pentatricopeptide (PPR) repeat protein,scarecrow 6,Appr-1-P processing enzyme family protein,GRAS family transcription regulator,GRAS family
	miR171l	CGATGTTGGTGAGGTTCAATC	21	47.619	Ca_01338,Ca_01350,Ca_05810,Ca_07362,Ca_09060,Ca_10432	Profilin,D-arabinono-1,4-lactone oxidase,Protein trichome birefringence-like 23,PWWP domain protein,Hexosyltransferase,Glucan endo-1,3-beta-glucosidase 1
	miR171m-5p	TATTGGCGCGCCTCAATTTGA	21	47.619	Ca_09158	Beta-fructofuranosidase, insoluble isoenzyme CWINV1
	miR171	TTGAGCCGCGTCAATATCCCG	21	57.1429	Ca_06710,Ca_06832,Ca_15898,Ca_24640,Ca_26279	Chloride channel protein,PPR containing plant-like protein,scarecrow 6,GRAS family transcription regulator,GRAS family
	miR171m	TTGAGCCGCGTCAATATCTCG	21	52.381	Ca_15898,Ca_24640,Ca_26279	scarecrow 6,GRAS family transcription regulator,GRAS family
	miR171n	TTGAGCCGCGTCAATATCTT	20	45	Ca_00780,Ca_15898,Ca_16323,Ca_24640	BZIP transcription factor,scarecrow 6,Ras-related protein RABA1a,GRAS family transcription regulator
	miR171o-3p	TTGAGCCGTGCCAATATCCCA	21	52.381	Ca_04537,Ca_15898,Ca_22867,Ca_24640,Ca_26279	Xyloglucan galactosyltransferase XLT2,scarecrow 6,Appr-1-P processing enzyme family protein,GRAS family transcription regulator,GRAS family
	miR171p	TTGAGCCGCGTCAATATCTTG	21	47.619	Ca_00780,Ca_15898,Ca_16323,Ca_24640	BZIP transcription factor,scarecrow 6,Ras-related protein RABA1a,GRAS family transcription regulator
	miR171q	TTGAGCCGTGCAAATATCACA	21	42.8571	Ca_04537,Ca_15898,Ca_21568,Ca_22867,Ca_24640,Ca_26279	Xyloglucan galactosyltransferase XLT2,scarecrow 6,Reticulon-like protein,Appr-1-P processing enzyme family protein,GRAS family transcription regulator,GRAS family
	miR171t	TTGAGCCGCGTCAATATATCG	21	47.619	Ca_06710,Ca_08920,Ca_08921,Ca_15898,Ca_24640,Ca_24706	Chloride channel protein,,Glutathione S-transferase,scarecrow 6,GRAS family transcription regulator,F-box plant-like protein
miR172	miR172d-5p	TGTAGCATCATCAAGATTCAC	21	38.0952	Ca_00745,Ca_01064,Ca_02297,Ca_02552,Ca_03223,Ca_03274,Ca_07950,Ca_08848,Ca_11062,Ca_11928,Ca_12368,Ca_12642,Ca_12683,Ca_13645,Ca_13664,Ca_14280,Ca_15259,Ca_17169,Ca_17361,Ca_19811,Ca_20298,Ca_24928	E3 ubiquitin- ligase UPL7,Transducin/WD40 repeat protein,Uncharacterized protein,Chromatin remodeling complex subunit, putative isoform 1,OSBP(Oxysterol-binding protein)-related protein 4C,ADP-ribosylation factor 1,PPR containing plant-like protein,Subtilisin-like protease,DUF3067 family,CHROMATIN REMODELING 25 isoform X1,Inositol-tetrakisphosphate 1-kinase,8-oxoguanine-DNA glycosylase,Inositol-3…
	miR172m	AGAATCTTGATGATGCTGCAG	21	42.8571	Ca_02168,Ca_02499,Ca_04306,Ca_05927,Ca_09240,Ca_09295,Ca_09886,Ca_12010,Ca_12700,Ca_14618,Ca_17138	AP2 domain transcription factor,AP2-like ethylene-responsive transcription factor,Transcription termination factor family protein,Nucleotide-diphospho-sugar transferase domain protein,L-ascorbate oxidase homolog,AP2 domain transcription factor,Endoribonuclease/kinase IRE1-like protein,AP2 domain transcription factor,Asparagine synthetase [glutamine-hydrolyzing],AP2-EREBP transcription factor,BTB/…
miR2094	miR2094-5p	TGCTGCTAGACTCCTGGGTG	20	60	Ca_14365,Ca_17636	PfkB family carbohydrate kinase,Auxin response factor
miR2111	miR2111-3p	GTCCTTAGGATGTAGATTATC	21	38.0952	Ca_03983,Ca_10818,Ca_15549,Ca_19106	Defective in meristem silencing protein,60S ribosomal L13,Uncharacterized protein,Uncharacterized protein
	miR2111-5p	TAATCTGCATCCTGAGTCCT	20	45	Ca_25492	Bromo adjacent-like domain protein
	miR2111a-3p	GTCCTCGGAATGCGGATTATC	21	52.381	Ca_06866,Ca_24721	Cyclin-dependent kinase,Galactose oxidase/kelch repeat protein
	miR2111a	TAATCTGCATCCTGAGGTTTA	21	38.0952	Ca_03372,Ca_07470,Ca_09158,Ca_14648,Ca_24315,Ca_24587	PREDICTED: uncharacterized protein LOC105852455,JmjC domain-containing protein 4,Beta-fructofuranosidase, insoluble isoenzyme CWINV1,F-box/kelch-repeat protein At3g27150,F-box kelch-repeat At3g27150,
	miR2111b-5p	TAATCTGCATCCTGAGGTGTA	21	42.8571	Ca_05908,Ca_14648,Ca_19574,Ca_24315	Inositol oxygenase 2,F-box/kelch-repeat protein At3g27150,ARM repeat kinase family protein,F-box kelch-repeat At3g27150
	miR2111b	TAATCTGCATCCTGAGGTGTG	21	47.619	Ca_05908,Ca_14648,Ca_19574,Ca_24315	Inositol oxygenase 2,F-box/kelch-repeat protein At3g27150,ARM repeat kinase family protein,F-box kelch-repeat At3g27150
	miR2111c-5p	TAATCTGCATCCTGAGGTAA	20	40	Ca_00305,Ca_14648,Ca_19574,Ca_24315	DUF2921 family,F-box/kelch-repeat protein At3g27150,ARM repeat kinase family protein,F-box kelch-repeat At3g27150
	miR2111d-3p	GTCCTTAGAATGTAGATTATC	21	33.3333	Ca_15321,Ca_15549,Ca_19106,Ca_21734	HIPL1 protein,Uncharacterized protein,Uncharacterized protein,Disease resistance protein (TIR-NBS-LRR class)
	miR2111f	TAATCTGCATCCTGAGGTTT	20	40	Ca_03372,Ca_07470,Ca_09158,Ca_14648,Ca_24315,Ca_24587	PREDICTED: uncharacterized protein LOC105852455,JmjC domain-containing protein 4,Beta-fructofuranosidase, insoluble isoenzyme CWINV1,F-box/kelch-repeat protein At3g27150,F-box kelch-repeat At3g27150,
	miR2111l	GTCCTCGGAATGCAGATTATC	21	47.619	-	-
	miR2111	TAATCTGCATCCTGAGGCGTA	21	47.619	Ca_05451,Ca_24315	AMMECR 1 family,F-box kelch-repeat At3g27150
miR2118	miR2118a-5p	GGATATGGGAGGGTCGGTAAA	21	52.381	Ca_00007,Ca_14206	Embryo defective 140 protein,Coiled-coil domain-containing protein 75
	miR2118b-5p	GGATATGGGAGGGTCGGTAAAG	22	54.5455	Ca_00007,Ca_12806	Embryo defective 140 protein,Probable serine/threonine-protein kinase PBL19
	miR2118c	CTACCGATGCCACTAAGTCCCA	22	54.5455	Ca_19613	Probable proteasome inhibitor
	miR2118	TTACCGATTCCACCCATTCCTA	22	45.4545	Ca_02632,Ca_03205,Ca_04620,Ca_08101,Ca_10449,Ca_13008,Ca_19533,Ca_20492,Ca_20823,Ca_21728,Ca_23098,Ca_24238	Nucleic acid binding NABP,Probable serine/threonine-protein kinase CST,2-hydroxyisoflavanone dehydratase,Disease resistance protein (TIR-NBS-LRR class),Disease resistance protein (TIR-NBS-LRR class),LRR and NB-ARC domain disease resistance,Disease resistance protein (TIR-NBS-LRR class), putative,F-box SKIP28-like protein,Disease resistance protein (TIR-NBS-LRR class),Disease resistance protein (T…
miR2218	miR2218	TTTCCGATTCCACCCATTCCTA	22	45.4545	Ca_00690,Ca_00719,Ca_01619,Ca_05459,Ca_08122,Ca_08790,Ca_09168,Ca_09385,Ca_13840,Ca_16325,Ca_17101,Ca_19906,Ca_20370,Ca_20823,Ca_23591,Ca_28266	Blue (Type 1) copper domain,Pectate lyase,Putative uncharacterized protein,Pectate lyase,CC-NBS-LRR disease resistance protein,Pectate lyase,Disease resistance protein (CC-NBS-LRR class) family protein,Disease resistance protein (TIR-NBS-LRR class),LRR and NB-ARC domain disease resistance protein,Disease resistance protein (TIR-NBS-LRR class), putative,CC-NBS-LRR disease resistance protein,CC-NBS…
miR2119	miR2119	TCAAAGGGGGGTGAGGAGTAG	21	57.1429	Ca_02283,Ca_03926,Ca_03927,Ca_08315,Ca_16418	Type I inositol-1,4,5-trisphosphate 5-phosphatase,Alcohol dehydrogenase,Alcohol dehydrogenase,DUF3595 family,Phospholipase D alpha 1
miR2199	miR2199	TGATACACTAGCACGGATCAC	21	47.619	Ca_02910,Ca_20512	Helix loop helix DNA-binding domain protein,PREDICTED: uncharacterized protein At4g26450
miR2586	miR2586b	CGGTGTCGTGTCGGTGTTAGA	21	57.1429	Ca_10689,Ca_11212,Ca_12525,Ca_19712,Ca_21437	60S ribosomal L4,Chitin-inducible gibberellin-responsive protein, putative,17.5 kDa class I heat shock protein,PREDICTED: uncharacterized protein LOC101492602,PYRICULARIA ORYZAE RESISTANCE 21
miR2618	miR2618a	TGAACTCAGTTTACGTACGTT	21	38.0952	Ca_08096	Phytochrome
	miR2618b	TGAACTCAGTTCACGTACGT	20	45	-	-
miR319	miR319-3p	TTGGACTGAAGGGTCCTCTTC	21	52.381	Ca_00482,Ca_02473,Ca_05032,Ca_05033	,Transcription factor TCP4,Inositol transporter 4,Transcription factor TCP2
	miR319-5p	AGCTGCTGACTCATTCATTCA	21	42.8571	Ca_00694,Ca_03997,Ca_07468	E3 ubiquitin- ligase UPL5,Plastid transcriptionally active protein,FKBP12-interacting of 37 kDa
	nov_miR319	CTTGGACTGAAGGGAGCTCCCT	22	59.0909	Ca_00622,Ca_16698,Ca_21739,Ca_25013	GAMBY1-like family protein,CRAL TRIO domain,Myb transcription factor,Myb transcription factor
	miR319a-3p	TTGGACCGAACGGAGCTCCCT	21	61.9048	Ca_09934	Ammonium transporter
	miR319a-5p	AGAGCCTCCTTCAGTCCACTC	21	57.1429	Ca_04005,Ca_06482,Ca_06696,Ca_09796,Ca_11511	Dof-type zinc finger DNA-binding family protein,Glycosyltransferase,Calmodulin-like protein 4,Nuclear pore complex protein NUP96,
	miR319a	TTGAACTGAAGGGAGCTCCC	20	55	Ca_14503	Aldehyde dehydrogenase family 2 member B4, mitochondrial
	miR319b-3p	TTGGACTGAAGGGTGCTCCCC	21	61.9048	Ca_00482,Ca_01022,Ca_02473,Ca_03814,Ca_05033,Ca_26161	,Long chain acyl-CoA synthetase 1,Transcription factor TCP4,F-box protein PP2,Transcription factor TCP2,Transducin/WD-like repeat-protein
	miR319b-5p	AGAGCTTTCTTCGGTCCACTC	21	52.381	Ca_00614,Ca_06906,Ca_13310,Ca_19252,Ca_22784	Uncharacterized protein,Catalytic/protein phosphatase type 2C,B-type cell cycle switch protein ccs52B,,Mitochondrial import inner membrane translocase, subunit Tim17/22
	miR319b	TTGGACTGAAGGGAGCTTTCT	21	47.619	Ca_06343,Ca_26937	Homeobox domain protein,Copia protein
	miR319c-3p	TTGGACTGAAGGGAGCTTTCA	21	47.619	Ca_06343,Ca_26937	Homeobox domain protein,Copia protein
	miR319c	AACCAACGATGCAGGAGCTGA	21	52.381	Ca_08787,Ca_10760	Lysine-specific demethylase REF6,Lysine-specific histone demethylase 1 homolog 3
	miR319d-3p	CTTGGACTGAAGGGAGCTCCC	21	61.9048	Ca_00622,Ca_25013	GAMBY1-like family protein,Myb transcription factor
	miR319d-5p	AGAGCGTCCTTCAGTCCACTC	21	57.1429	Ca_00042,Ca_17875,Ca_24270	60S ribosomal L27,40S ribosomal S15a-1,Transcription factor bHLH122-like protein
	miR319d	TGGACTGAAGGGGAGCTCCTT	21	57.1429	Ca_00512	Zinc finger CCCH domain-containing protein 32
	miR319e	TTTGGACTGAAGGGAGCTCCC	21	57.1429	Ca_00622,Ca_01022,Ca_06236,Ca_07418,Ca_15951,Ca_18954,Ca_19557,Ca_23014,Ca_25013	GAMBY1-like family protein,Long chain acyl-CoA synthetase 1,,Probable Ufm1-specific protease,Beta-glucosidase 12,Myb transcription factor,Myb transcription factor,DUF668 family protein,Myb transcription factor
	miR319f	TTGGACTGAAGGGGCCTCTT	20	55	Ca_00482,Ca_02473,Ca_05033,Ca_11786,Ca_12866,Ca_13665,Ca_16227,Ca_16421,Ca_17649,Ca_23002	,Transcription factor TCP4,Transcription factor TCP2,Glutamate--tRNA ligase, chloroplastic/mitochondrial,TCP family transcription factor,Phosphatidylinositol 3-and 4-kinase,TCP family transcription factor,Subtilisin-like protease SBT4.14,Asparagine-linked glycosylation protein 11 isogeny,O-acyltransferase WSD1
	miR319g	TTGGACTGAAGGGAGCTCCTTC	22	54.5455	Ca_00482,Ca_00622,Ca_01022,Ca_02473,Ca_05033,Ca_06236,Ca_12826,Ca_12866,Ca_15422,Ca_16227,Ca_21739,Ca_23014,Ca_25013	,GAMBY1-like family protein,Long chain acyl-CoA synthetase 1,Transcription factor TCP4,Transcription factor TCP2,,,TCP family transcription factor,,TCP family transcription factor,Myb transcription factor,DUF668 family protein,Myb transcription factor
	miR319h	TAGGACTGAAGGGAGCTCCCT	21	57.1429	Ca_12030,Ca_21739,Ca_22417	Syntaxin of plants protein,Myb transcription factor,Transducin family protein/WD-40 repeat protein
	miR319i	TGGACTGAAGGGGAGCTCCTTC	22	59.0909	Ca_00512,Ca_12866	Zinc finger CCCH domain-containing protein 32,TCP family transcription factor
	miR319j	TTGGACTGAAGGGAGCGCTCT	21	57.1429	-	-
	miR319k	TTAGACTGAAGGGAGCCCCC	20	60	Ca_21721	1-acyl-sn-glycerol-3-phosphate acyltransferase
	miR319l	TGGACTGAAGGGAGCTCCTTC	21	57.1429	Ca_03553,Ca_06236,Ca_08375,Ca_08628,Ca_12826,Ca_12866,Ca_16227,Ca_23014	Uncharacterized protein,,Acyl-CoA-binding domain protein,NB-ARC domain disease resistance,,TCP family transcription factor,TCP family transcription factor,DUF668 family protein
	miR319	CTGGACTGAAGGGAGCTCCCT	21	61.9048	Ca_02473,Ca_26937	Transcription factor TCP4,Copia protein
	miR319n	TTGGACAGAAGGGAGCCCCT	20	60	Ca_12557,Ca_21108	Kinesin light chain,Glycosyltransferase
	miR319o	TGGACTGAAGGGGAGCCCCTTC	22	63.6364	Ca_10619,Ca_16227	Calmodulin-binding protein,TCP family transcription factor
	miR319p	GATTGGACTGAAGGGAGCTCC	21	57.1429	Ca_00482,Ca_00622,Ca_03752,Ca_04632,Ca_05033,Ca_12826,Ca_13686,Ca_15422,Ca_25013	,GAMBY1-like family protein,GDP-D-mannose-3,5-epimerase,Oligosaccharide transporter,Transcription factor TCP2,,F-box SKIP16,,Myb transcription factor
	miR319q	TGGACTGAAGGGAGCACCTTC	21	57.1429	Ca_13521	Solute carrier family 40 member 1
miR4414	miR4414a-3p	AACCAACGATGCAGGAGCTGC	21	57.1429	Ca_08787,Ca_10760,Ca_27497	Lysine-specific demethylase REF6,Lysine-specific histone demethylase 1 homolog 3,Plant/T7N9-9 protein
miR3627	miR3627b	TGTCGCAGGAGTGATGGAGCT	21	57.1429	Ca_13996,Ca_14504,Ca_19392,Ca_22379	UPF0061 protein azo1574 family,,,Pentatricopeptide (PPR) repeat protein
miR3634	miR3634-3p	TTTCCGACTCGCACTCATGCCGT	23	56.5217	Ca_12912	DNA polymerase subunit Cdc27
miR3704	miR3704	GGTCTTGGTGGACTTGGAAAAA	22	45.4545	Ca_07479,Ca_08843,Ca_12901,Ca_13702,Ca_21592	Phox (PX) domain protein,PREDICTED: uncharacterized protein LOC101508704 isoform X1,C2H2 type zinc finger transcription factor family protein,Endonuclease III homolog,DNA repair and recombination
miR3711	miR3711	TGGCGCTGGAAGGAGGGGCT	20	70	Ca_01290,Ca_16304	BTB POZ domain-containing POB1-like,L-lactate dehydrogenase
miR390	miR390.2	AGGCTCGGGAGGGATAGCGCC	21	71.4286	Ca_02260,Ca_03190	Leucine-rich repeat receptor-like serine/threonine-protein kinase BAM1,CwfJ family protein/zinc finger (CCCH-type) family protein
	miR390-5p	AAGCTCTGGAGGGATAGCGCC	21	61.9048	Ca_02260,Ca_10234,Ca_11379,Ca_20124	Leucine-rich repeat receptor-like serine/threonine-protein kinase BAM1,Leucine-rich repeat protein 1,Protein PRD1,Serine/Threonine-kinase KIPK-like protein
	miR390a-5p	AAGCTCGGGAGGGATAGCGCC	21	66.6667	Ca_02260,Ca_03190,Ca_04489,Ca_07919,Ca_10457,Ca_10461	Leucine-rich repeat receptor-like serine/threonine-protein kinase BAM1,CwfJ family protein/zinc finger (CCCH-type) family protein,LRR receptor-like kinase family protein,Protein kinase G11A,LRR receptor-like kinase family protein,LRR receptor-like kinase family
	miR390a	AAGCTCGGGAGGGATAGCGCA	21	61.9048	Ca_02260,Ca_03190,Ca_04489,Ca_07919,Ca_10457,Ca_10461	Leucine-rich repeat receptor-like serine/threonine-protein kinase BAM1,CwfJ family protein/zinc finger (CCCH-type) family protein,LRR receptor-like kinase family protein,Protein kinase G11A,LRR receptor-like kinase family protein,LRR receptor-like kinase family
	miR390b-5p	AAGCTCGGGAGAGATAGCGCC	21	61.9048	-	-
	miR390b	AAGCTCGTGAGGGATAGCGCC	21	61.9048	Ca_03190,Ca_10457,Ca_10461,Ca_12567,Ca_18908	CwfJ family protein/zinc finger (CCCH-type) family protein,LRR receptor-like kinase family protein,LRR receptor-like kinase family,CDK-activating kinase assembly factor MAT1,linoleate 13S-lipoxygenase 2- chloroplastic-like
	miR390c-5p	GAGCTCGGGAGGGATAGCGCC	21	71.4286	Ca_02260,Ca_03190,Ca_09144,Ca_13988,Ca_15698	Leucine-rich repeat receptor-like serine/threonine-protein kinase BAM1,CwfJ family protein/zinc finger (CCCH-type) family protein,LRR receptor-like kinase family,PTI1-like tyrosine- kinase 1 isoform X1,Pectinesterase
	miR390c	AAGCTCGGGACGGATAGCGCC	21	66.6667	Ca_03190,Ca_15682,Ca_16900	CwfJ family protein/zinc finger (CCCH-type) family protein,MAU2 chromatid cohesion factor homolog isoform X1,Beta-1,4-xylosyltransferase IRX10L-like protein, putative
	miR390d-5p	AAGCTCGGGAGGGATAGCGC	20	65	Ca_00161,Ca_02260,Ca_03190,Ca_04489,Ca_07919,Ca_09144,Ca_10457,Ca_10461,Ca_12784	Dynamin 3A-like protein,Leucine-rich repeat receptor-like serine/threonine-protein kinase BAM1,CwfJ family protein/zinc finger (CCCH-type) family protein,LRR receptor-like kinase family protein,Protein kinase G11A,LRR receptor-like kinase family,LRR receptor-like kinase family protein,LRR receptor-like kinase family,Vesicle-associated protein 2-1
	miR390d	AAGCTCGGGAGGGATAGAGCC	21	61.9048	Ca_02260,Ca_04489,Ca_04539,Ca_10457,Ca_10461,Ca_12329,Ca_15053,Ca_24129	Leucine-rich repeat receptor-like serine/threonine-protein kinase BAM1,LRR receptor-like kinase family protein,LRR receptor-like kinase family,LRR receptor-like kinase family protein,LRR receptor-like kinase family,TPR domain,Pentatricopeptide (PPR) repeat protein,Allene oxide cyclase
	miR390g	AAGCTCGGGAGGGATAGCGGC	21	66.6667	Ca_15765	Patellin-2
miR393	miR393a-3p	ATCATGCTATCCCTTTGGACT	21	42.8571	Ca_13578,Ca_16414,Ca_17894	Cyclin T1,Glycosyltransferase,Elongation factor Ts, mitochondrial
	miR393a	TCCAAAGGGATCGCATTGATT	21	42.8571	Ca_03430,Ca_18136,Ca_21965,Ca_26323	GRR1-like protein 1,Uncharacterized protein,EH domain-containing 1-like,BAG family molecular chaperone regulator 3-like
	miR393b-3p	ATCATGCGATCTCTTTGGATT	21	38.0952	Ca_07685,Ca_07862	HSP20-like chaperone superfamily protein,ATP-dependent DNA helicase REP
	miR393b-5p	TCCAAAGGGATCGCATTTTT	20	40	Ca_02645,Ca_03430,Ca_03468,Ca_05981,Ca_08389,Ca_12862,Ca_13287,Ca_18136,Ca_18188,Ca_19705	Polyadenylate-binding protein RBP45,GRR1-like protein 1,Gamma-tubulin complex component,Protein AUXIN SIGNALING F-BOX 2,UDP-glycosyltransferase family,Receptor-like protein 12,Glucan endo-1,3-beta-glucosidase 1,Uncharacterized protein,Chloride channel protein,Dof zinc finger DOF5.2-like protein
	miR393b	TCCAAAGGGATCGCATTGATCT	22	45.4545	Ca_03430,Ca_05896,Ca_18136,Ca_21965,Ca_26323,Ca_27026	GRR1-like protein 1,ATP synthase subunit g, mitochondrial,Uncharacterized protein,EH domain-containing 1-like,BAG family molecular chaperone regulator 3-like,2-methylene-furan-3-one reductase
	miR393c-5p	TCCAAAGGGATCGCATTGTTTT	22	40.9091	Ca_03430,Ca_05981,Ca_13287,Ca_19705	GRR1-like protein 1,Protein AUXIN SIGNALING F-BOX 2,Glucan endo-1,3-beta-glucosidase 1,Dof zinc finger DOF5.2-like protein
	miR393c	TCCAAAGGGATCGCATTGATAT	22	40.9091	Ca_03430,Ca_18136,Ca_21965,Ca_26323,Ca_27026	GRR1-like protein 1,Uncharacterized protein,EH domain-containing 1-like,BAG family molecular chaperone regulator 3-like,2-methylene-furan-3-one reductase
	miR393d	TCCAAAGGGATCGCATTTAC	20	45	Ca_01225,Ca_03430,Ca_09365,Ca_18136	IQ calmodulin-binding motif protein,GRR1-like protein 1,AP2-like ethylene-responsive transcription factor,Uncharacterized protein
	miR393h	TTCCAAAGGGATCGCATTGATT	22	40.9091	Ca_01225,Ca_03430,Ca_05896,Ca_05981,Ca_12246,Ca_15222,Ca_20719,Ca_21965,Ca_26323,Ca_27026	IQ calmodulin-binding motif protein,GRR1-like protein 1,ATP synthase subunit g, mitochondrial,Protein AUXIN SIGNALING F-BOX 2,Long-chain-alcohol oxidase,Cellulose synthase H1-like protein,LRR receptor-like kinase family protein,EH domain-containing 1-like,BAG family molecular chaperone regulator 3-like,2-methylene-furan-3-one reductase
	miR393	TCCAAAGGGATCGCATTGATTT	22	40.9091	Ca_03430,Ca_18136,Ca_21965,Ca_26323,Ca_27026	GRR1-like protein 1,Uncharacterized protein,EH domain-containing 1-like,BAG family molecular chaperone regulator 3-like,2-methylene-furan-3-one reductase
miR394	miR394a	TTGGCATTCTGTCCACCTCCT	21	52.381	Ca_05232,Ca_06958,Ca_10619,Ca_10797,Ca_11357,Ca_21006,Ca_24300	Loricrin-like protein,CAZy family GT8 glycosyltransferase,Calmodulin-binding protein,Putative sugar kinase,F-box only 6,DNA-directed RNA polymerase II subunit 2,Disease resistance protein (CC-NBS-LRR class) family protein
	miR394f	TTGGCATTCTGTCCTCCTCC	20	55	Ca_03394,Ca_06397,Ca_06814,Ca_11357,Ca_18760,Ca_21006,Ca_22706,Ca_28216	DUF246 domain-containing protein,IQ calmodulin-binding motif protein,DnaJ heat shock amino-terminal domain protein,F-box only 6,Cullin-3A,DNA-directed RNA polymerase II subunit 2,GTP-binding ERG,Cytochrome P450 family protein
miR395	miR395d-3p	CTGAAGTGTTTGGGGGAACCC	21	57.1429	Ca_04542,Ca_04544,Ca_04548,Ca_11925,Ca_19866,Ca_22405	ATP sulfurylase,Transcription initiation factor TFIID subunit-like protein,Protein GFS12,Gamma-tubulin complex component 6,Ketol-acid reductoisomerase,Proline-rich spliceosome-associated family protein, putative
	miR395e	CGAAGTGTTTGGGGGAACTCT	21	52.381	Ca_04542,Ca_07479,Ca_11925,Ca_18178,Ca_18959	ATP sulfurylase,Phox (PX) domain protein,Gamma-tubulin complex component 6,Protein root UVB sensitive 6,Oxygen-evolving enhancer protein
miR396	miR396-3p	AAGGTCAAGAAAGCTGTGGGA	21	47.619	Ca_15362	Alpha/beta hydrolase family protein
	miR396-5p	TTCCACAGCTTTCATGAACTT	21	38.0952	Ca_00398,Ca_00772,Ca_02243,Ca_02285,Ca_03915,Ca_04035,Ca_05794,Ca_09216,Ca_09304,Ca_09314,Ca_10012,Ca_10603,Ca_11345,Ca_11607,Ca_13862,Ca_14068,Ca_14253,Ca_16401,Ca_19685,Ca_22631,Ca_23149,Ca_24009	LRR receptor-like kinase,growth-regulating factor 3,Phytosulfokines 2,Two-component response regulator-APRR2-like protein,ACT domain-containing ACR3,Growth-regulating factor,Potassium transporter,growth-regulating factor 1-like,Cysteine protease,Glycosyltransferase,growth-regulating factor 5-like isoform X1,Growth-regulating factor,Mitochondrial import receptor subunit TOM20,growth-regulating fac…
	miR396a-3p	GTTCAATAAAGCTGTGGGAAG	21	42.8571	Ca_01757,Ca_08239,Ca_12853,Ca_15863,Ca_27118	G-type lectin S-receptor-like serine threonine- kinase SD2-5,Root border cell-specific protein,Reticulon-4-interacting protein 1 like, mitochondrial,Low temperature viability protein, putative,Low temperature viability protein, putative
	miR396a-5p	TTCCGCAGCTTTCTTGAACTT	21	42.8571	Ca_00398,Ca_00772,Ca_01310,Ca_02415,Ca_04035,Ca_09169,Ca_09216,Ca_09235,Ca_09304,Ca_09314,Ca_10012,Ca_10603,Ca_10705,Ca_11607,Ca_15262,Ca_16456,Ca_17591,Ca_17861,Ca_19529,Ca_19588,Ca_22915,Ca_23049,Ca_23149,Ca_23287,Ca_23321	LRR receptor-like kinase,growth-regulating factor 3,Telomere stability/silencing protein,E3 ubiquitin- ligase At1g12760,Growth-regulating factor,Glycine dehydrogenase (decarboxylating) 1, mitochondrial,growth-regulating factor 1-like,Uncharacterized protein,Cysteine protease,Glycosyltransferase,growth-regulating factor 5-like isoform X1,Growth-regulating factor,CW-type zinc finger protein,growth-…
	miR396a	TTCCACAGCTTTCTTGAACTA	21	38.0952	Ca_00398,Ca_00772,Ca_03794,Ca_04035,Ca_05296,Ca_07251,Ca_07357,Ca_07968,Ca_09216,Ca_09304,Ca_09314,Ca_10012,Ca_10603,Ca_10705,Ca_11607,Ca_12566,Ca_16456,Ca_17646,Ca_19588,Ca_19685,Ca_21585,Ca_22915,Ca_23049,Ca_23149,Ca_23287,Ca_23321,Ca_24088,Ca_25409,Ca_25411	LRR receptor-like kinase,growth-regulating factor 3,Pentatricopeptide (PPR) repeat protein,Growth-regulating factor,Glycosyltransferase,Cyclin-like protein,Enoyl-(Acyl carrier) reductase,Plant/F7F23-4 protein,growth-regulating factor 1-like,Cysteine protease,Glycosyltransferase,growth-regulating factor 5-like isoform X1,Growth-regulating factor,CW-type zinc finger protein,growth-regulating factor…
	miR396b-3p	TTCAATAAAGCTGTGGGAAG	20	40	Ca_10461,Ca_12853,Ca_15863,Ca_24464,Ca_27118	LRR receptor-like kinase family,Reticulon-4-interacting protein 1 like, mitochondrial,Low temperature viability protein, putative,,Low temperature viability protein, putative
	miR396b-5p	TTACACAGCTTTCTTGAACTT	21	33.3333	Ca_05625,Ca_07779,Ca_11628,Ca_18028,Ca_20274,Ca_21096,Ca_22188,Ca_22310,Ca_23643	Gibberellin-regulated family protein,Probable WRKY transcription factor 21,Glucan endo-1,3-beta-glucosidase,Homeobox leucine zipper protein,Annexin,Beta-glucan-binding protein 2,Extra-large GTP-binding protein,NHL repeat,homeobox-leucine zipper HDG12-like
	miR396b	TTCCACAGATTTCTTGAACTT	21	33.3333	Ca_03794,Ca_04329,Ca_04330,Ca_05296,Ca_07401,Ca_09304,Ca_09314,Ca_23608	Pentatricopeptide (PPR) repeat protein,1-phosphatidylinositol-3-phosphate 5-kinase FAB1D isoform X1,1-phosphatidylinositol-3-phosphate 5-kinase FAB1D isoform X1,Glycosyltransferase,Probable sulfate transporter 3.3,Cysteine protease,Glycosyltransferase,ICE-like protease (Caspase) p20 domain protein
	miR396c-3p	GTCAATAAAGCTGTGGGAAG	20	45	Ca_14689,Ca_15362,Ca_21529	Putative membrane protein,Alpha/beta hydrolase family protein,Putative membrane protein At3g27390 family
	miR396c-5p	TTCCAAAGCTTTCTTGAACTT	21	33.3333	Ca_00266,Ca_02281,Ca_03315,Ca_03813,Ca_04659,Ca_04660,Ca_04665,Ca_05862,Ca_07382,Ca_09188,Ca_10027,Ca_12830,Ca_14679,Ca_16603,Ca_16607,Ca_16609,Ca_17622,Ca_18224,Ca_19661	Uncharacterized protein,Chloroplast 40 kDa outer membrane envelope protein,Eukaryotic initiation factor iso-4F subunit p82-34,Probable serine/threonine-protein kinase PBL26,Agamous-like MADS-box protein AGL28,Agamous-like MADS-box protein AGL62,Agamous-like MADS-box protein AGL62,Phosphoribosylformylglycinamidine synthase,PPR containing plant-like protein,B3 domain-containing protein At2g33720 fa…
	miR396c	CTCCACAGCTTTCTTGAACTT	21	42.8571	Ca_00772,Ca_00803,Ca_01349,Ca_03366,Ca_03794,Ca_04035,Ca_07251,Ca_08521,Ca_09216,Ca_09304,Ca_09314,Ca_09764,Ca_10012,Ca_10603,Ca_11607,Ca_16314,Ca_17646,Ca_21585,Ca_22631,Ca_22915,Ca_22936,Ca_23049,Ca_23149,Ca_23321	growth-regulating factor 3,Glutaredoxin (GRX) family protein,Heterogeneous nuclear ribonucleoprotein Q,Abnormal spindle-like microcephaly-associated-like protein, putative,Pentatricopeptide (PPR) repeat protein,Growth-regulating factor,Cyclin-like protein,PPR containing plant-like protein,growth-regulating factor 1-like,Cysteine protease,Glycosyltransferase,Neutral ceramidase,growth-regulating fa…
	miR396d-5p	TTCCACAGCTTTCATGAACTG	21	42.8571	Ca_00398,Ca_00772,Ca_02243,Ca_02285,Ca_03915,Ca_04035,Ca_05794,Ca_09216,Ca_09304,Ca_09314,Ca_10012,Ca_10603,Ca_11607,Ca_11900,Ca_13862,Ca_14068,Ca_14253,Ca_16401,Ca_19685,Ca_22631,Ca_23149,Ca_24009	LRR receptor-like kinase,growth-regulating factor 3,Phytosulfokines 2,Two-component response regulator-APRR2-like protein,ACT domain-containing ACR3,Growth-regulating factor,Potassium transporter,growth-regulating factor 1-like,Cysteine protease,Glycosyltransferase,growth-regulating factor 5-like isoform X1,Growth-regulating factor,growth-regulating factor 1-like,EVE domain protein,,Phospholipid-…
	miR396d	TTCCACAGCTATCTTGAACTT	21	38.0952	Ca_00772,Ca_00791,Ca_04035,Ca_04130,Ca_05106,Ca_05625,Ca_09216,Ca_09304,Ca_09314,Ca_10012,Ca_10147,Ca_10603,Ca_11607,Ca_17622,Ca_23049,Ca_23149	growth-regulating factor 3,ABA response element-binding factor,Growth-regulating factor,CPR-5 isoform X1,LRR receptor-like kinase family protein,Gibberellin-regulated family protein,growth-regulating factor 1-like,Cysteine protease,Glycosyltransferase,growth-regulating factor 5-like isoform X1,Glycosyltransferase,Growth-regulating factor,growth-regulating factor 1-like,Protein yippee-like,Glycosy…
	miR396e-3p	CTCACGAAAGCTGTGGGAGA	20	55	Ca_00068,Ca_16237,Ca_26889	2OG-Fe(II) oxygenase,UPF0414 transmembrane protein C20orf30 isogeny,PREDICTED: uncharacterized protein LOC101512522
	miR396e-5p	TTCCACAGCTTTCTTGAGCTT	21	42.8571	Ca_00338,Ca_00398,Ca_00576,Ca_00772,Ca_01230,Ca_01310,Ca_04035,Ca_04333,Ca_04535,Ca_05643,Ca_05794,Ca_06035,Ca_07357,Ca_09216,Ca_09304,Ca_09314,Ca_10012,Ca_10603,Ca_10705,Ca_11607,Ca_12566,Ca_14952,Ca_16456,Ca_17027,Ca_18224,Ca_19588,Ca_19661,Ca_21197,Ca_22218,Ca_22915,Ca_23049,Ca_23149,Ca_23287,Ca_23321,Ca_25409,Ca_25411	Pentatricopeptide repeat,LRR receptor-like kinase,CC-NBS-LRR disease resistance protein,growth-regulating factor 3,Aldo/keto reductase family oxidoreductase,Telomere stability/silencing protein,Growth-regulating factor,Cytochrome P450 78A11,DEAD-box ATP-dependent RNA helicase 7,Transcription factor bHLH85,Potassium transporter,COP9 signalosome complex subunit,Enoyl-(Acyl carrier) reductase,growth…
	miR396e	TTCCACAGCTTTCTTGAACTT	21	38.0952	Ca_00398,Ca_00772,Ca_03794,Ca_04035,Ca_05296,Ca_07251,Ca_07357,Ca_07968,Ca_09216,Ca_09304,Ca_09314,Ca_10012,Ca_10603,Ca_10705,Ca_11607,Ca_12566,Ca_14952,Ca_16456,Ca_17646,Ca_19588,Ca_19685,Ca_21585,Ca_22915,Ca_23049,Ca_23149,Ca_23287,Ca_23321,Ca_24088,Ca_25409,Ca_25411	LRR receptor-like kinase,growth-regulating factor 3,Pentatricopeptide (PPR) repeat protein,Growth-regulating factor,Glycosyltransferase,Cyclin-like protein,Enoyl-(Acyl carrier) reductase,Plant/F7F23-4 protein,growth-regulating factor 1-like,Cysteine protease,Glycosyltransferase,growth-regulating factor 5-like isoform X1,Growth-regulating factor,CW-type zinc finger protein,growth-regulating factor…
	miR396f-5p	TGCCACAGTTTTCTTGAACTT	21	38.0952	Ca_00028,Ca_00900,Ca_01647,Ca_11299,Ca_26709	Eukaryotic translation initiation factor 3 subunit C,MATH domain protein,Probable protein phosphatase 2C 6,Chromosome condensation regulator RCC1 repeat protein,LysM and putative peptidoglycan-binding domain-containing protein 1
	miR396f	TTCCCCAGCTTTCTTGAACTT	21	42.8571	Ca_00973,Ca_05554,Ca_11083,Ca_16936,Ca_18292	Epoxide hydrolase,Putative uncharacterized protein,PREDICTED: uncharacterized protein LOC101502578 isoform X1,Polyketide cyclase/dehydrase and lipid transporter,Glucan endo-1,3-beta-glucosidase-like protein
	miR396g-3p	GTTCAAGAAAGCTGTGGAAAA	21	38.0952	Ca_05321,Ca_08001,Ca_09365,Ca_15420,Ca_17934	Aldo/keto reductase family oxidoreductase,Malectin/receptor-like kinase family protein,AP2-like ethylene-responsive transcription factor,Inactive squalene synthase 2,ARM repeat CCCH-type zinc finger
	miR396g-5p	TTCCACGGCTTTCTTGAACTT	21	42.8571	Ca_00398,Ca_00772,Ca_02195,Ca_02631,Ca_03249,Ca_04035,Ca_09216,Ca_09304,Ca_09314,Ca_10012,Ca_10540,Ca_10603,Ca_10705,Ca_11607,Ca_16456,Ca_19588,Ca_20623,Ca_22915,Ca_23049,Ca_23149,Ca_23287,Ca_23321,Ca_24088	LRR receptor-like kinase,growth-regulating factor 3,Suppressor of RPS4-RLD 1,E3 ubiquitin-protein ligase RDUF1,Syntaxin/T-SNARE family protein,Growth-regulating factor,growth-regulating factor 1-like,Cysteine protease,Glycosyltransferase,growth-regulating factor 5-like isoform X1,Hypersensitive-induced response protein 1,Growth-regulating factor,CW-type zinc finger protein,growth-regulating facto…
	miR396g	TTCCACGGCTTTCTTGAACT	20	45	Ca_00398,Ca_00772,Ca_02195,Ca_02631,Ca_03249,Ca_04035,Ca_09216,Ca_09304,Ca_09314,Ca_10012,Ca_10540,Ca_10603,Ca_10705,Ca_11607,Ca_16456,Ca_19009,Ca_19588,Ca_20623,Ca_22915,Ca_23049,Ca_23149,Ca_23287,Ca_23321,Ca_24088	LRR receptor-like kinase,growth-regulating factor 3,Suppressor of RPS4-RLD 1,E3 ubiquitin-protein ligase RDUF1,Syntaxin/T-SNARE family protein,Growth-regulating factor,growth-regulating factor 1-like,Cysteine protease,Glycosyltransferase,growth-regulating factor 5-like isoform X1,Hypersensitive-induced response protein 1,Growth-regulating factor,CW-type zinc finger protein,growth-regulating facto…
	miR396h	TTCCACAGCTTTATTGAACTG	21	38.0952	Ca_00772,Ca_03728,Ca_04035,Ca_07094,Ca_08521,Ca_09216,Ca_09304,Ca_09314,Ca_09764,Ca_10012,Ca_10124,Ca_10603,Ca_11607,Ca_12566,Ca_14068,Ca_14253,Ca_17646,Ca_22673,Ca_22936,Ca_23149,Ca_23321	growth-regulating factor 3,Transducin/WD40 repeat protein,Growth-regulating factor,BRI1 suppressor 1 (BSU1)-like 2 isoform 1,PPR containing plant-like protein,growth-regulating factor 1-like,Cysteine protease,Glycosyltransferase,Neutral ceramidase,growth-regulating factor 5-like isoform X1,PPR containing plant-like protein,Growth-regulating factor,growth-regulating factor 1-like,Phospholipid-tran…
	miR396i-5p	TTCCACAGCTATCTTGAACTG	21	42.8571	Ca_00772,Ca_03666,Ca_04035,Ca_04130,Ca_05106,Ca_09216,Ca_09304,Ca_09314,Ca_10012,Ca_10147,Ca_10603,Ca_11607,Ca_17622,Ca_18121,Ca_23049,Ca_23149	growth-regulating factor 3,Putative uncharacterized protein,Growth-regulating factor,CPR-5 isoform X1,LRR receptor-like kinase family protein,growth-regulating factor 1-like,Cysteine protease,Glycosyltransferase,growth-regulating factor 5-like isoform X1,Glycosyltransferase,Growth-regulating factor,growth-regulating factor 1-like,Protein yippee-like,MATE efflux family,Glycosyltransferase,Growth-r…
	miR396k-5p	TCCACAGCTTTCTTGAACTT	20	40	Ca_00302,Ca_03366,Ca_03794,Ca_04993,Ca_06109,Ca_07251,Ca_07968,Ca_08521,Ca_09216,Ca_09304,Ca_09314,Ca_10705,Ca_11628,Ca_11982,Ca_12566,Ca_13131,Ca_14952,Ca_16314,Ca_16456,Ca_22631,Ca_22915,Ca_23049,Ca_23321,Ca_24088	PPR containing plant-like protein,Abnormal spindle-like microcephaly-associated-like protein, putative,Pentatricopeptide (PPR) repeat protein,Tubulin alpha chain,Putative RNA-binding protein Luc7-like 1,Cyclin-like protein,Plant/F7F23-4 protein,PPR containing plant-like protein,growth-regulating factor 1-like,Cysteine protease,Glycosyltransferase,CW-type zinc finger protein,Glucan endo-1,3-beta-g…
	miR396	TCCCACAGCTTTCTTGAACTT	21	42.8571	Ca_03728,Ca_13862,Ca_16314,Ca_17622,Ca_25409,Ca_25411	Transducin/WD40 repeat protein,,NRT1 PTR FAMILY -like,Protein yippee-like,PREDICTED: uncharacterized protein LOC101515304 isoform X1,PREDICTED: uncharacterized protein LOC101515304 isoform X1
miR397	miR397a	TCATTGAGTGCAGCGTTGATG	21	47.619	Ca_02029,Ca_09219,Ca_09245,Ca_09249,Ca_09270,Ca_09983,Ca_13806,Ca_14246,Ca_15602,Ca_23340,Ca_23341,Ca_24607,Ca_25362,Ca_25364,Ca_28266	Laccase,Kinesin-like protein,50S ribosomal,50S ribosomal,50S ribosomal,Lactoylglutathione lyase/glyoxalase I family protein,Laccase,Laccase,Laccase,Laccase,Laccase,Laccase,Laccase,Laccase,Disease resistance protein (CC-NBS-LRR class) family protein
miR398	miR398a-3p	TATGTTCTCAGGTCGCCCCTG	21	57.1429	Ca_08870,Ca_12935,Ca_22741	CRM-domain containing factor chloroplastic mitochondrial-like isoform X1,Cysteine-rich RLK (Receptor-like kinase) protein,CRM-domain containing factor chloroplastic mitochondrial-like isoform X1
	miR398a	TGTGTTCTCAGGTCGCCTCTG	21	57.1429	Ca_07514,Ca_09656,Ca_19497,Ca_24699	LIM domain-containing WLIM1-like,Duplicated homeodomain protein,DNA ligase,Protein TRANSPARENT TESTA 1
	miR398b-3p	TTGTGTTCTCAGGTCACCCCT	21	52.381	Ca_07514,Ca_08870,Ca_22741,Ca_26012	LIM domain-containing WLIM1-like,CRM-domain containing factor chloroplastic mitochondrial-like isoform X1,CRM-domain containing factor chloroplastic mitochondrial-like isoform X1,Probable nucleoredoxin 1
	miR398b	TGTGTTCTCAGGTCGCCCCT	20	60	Ca_03162,Ca_07514,Ca_08870,Ca_22741,Ca_26012	EEIG1/EHBP1 protein amino-terminal domain protein,LIM domain-containing WLIM1-like,CRM-domain containing factor chloroplastic mitochondrial-like isoform X1,CRM-domain containing factor chloroplastic mitochondrial-like isoform X1,Probable nucleoredoxin 1
	miR398c-3p	TGTGTTCTCAGGTCGCCCCTG	21	61.9048	Ca_03162,Ca_07514,Ca_08870,Ca_22741,Ca_26012	EEIG1/EHBP1 protein amino-terminal domain protein,LIM domain-containing WLIM1-like,CRM-domain containing factor chloroplastic mitochondrial-like isoform X1,CRM-domain containing factor chloroplastic mitochondrial-like isoform X1,Probable nucleoredoxin 1
	miR398c-5p	GGGGCGACCTGAGAACATATG	21	57.1429	Ca_12590,Ca_24870	Denticleless protein isogeny,Structural constituent of cell wall protein, putative
	miR398c	TGTGTTCTCAGGTCGCCACTG	21	57.1429	Ca_04270,Ca_08697,Ca_15817,Ca_21233	ATP-dependent Clp protease,Copper chaperone for superoxide dismutase,Glycerol-3-phosphate transporter,
	miR398d	TGTGTTCTCAGGTCGCCCCTC	21	61.9048	Ca_03162,Ca_07514,Ca_08870,Ca_22741	EEIG1/EHBP1 protein amino-terminal domain protein,LIM domain-containing WLIM1-like,CRM-domain containing factor chloroplastic mitochondrial-like isoform X1,CRM-domain containing factor chloroplastic mitochondrial-like isoform X1
	miR398f-3p	TGTGTTCTCAGGTCGCCCCGG	21	66.6667	-	-
	miR398f	GGTGTTCTCAGGTCGCCCCTG	21	66.6667	-	-
	miR398g-3p	TGTGTTCTCAGGTCGCCCCCC	21	66.6667	Ca_14948	Pentatricopeptide (PPR) repeat protein
	miR398	TGTGTTCTCAGGTCGCCGCTG	21	61.9048	Ca_04270,Ca_08588	ATP-dependent Clp protease,Thioredoxin family protein, putative
miR399	nov_miR399	CTTGCCAAAGGAGAGTTGCCC	21	57.1429	Ca_04401,Ca_05466,Ca_09773,Ca_21422	acidic endochitinase-like,Glycine-rich RNA-binding protein RZ1B,Disease resistance protein,Cleavage stimulation factor 50 kDa subunit
	miR399a	TGCCAAAGGAGATTTGCCCTG	21	52.381	Ca_05201,Ca_13747	DUF1644 family protein,U-box domain-containing 33
	miR399b-3p	TGCCAAAGGAGAGTTGTCCTG	21	52.381	Ca_02400,Ca_21422	FAM63A-like protein, putative,Cleavage stimulation factor 50 kDa subunit
	miR399b	TGCCAAAGGAGAGCTGCCCTG	21	61.9048	Ca_12394,Ca_16637	DNA-directed RNA polymerase,Putative methyltransferase, chloroplastic
	miR399c-3p	TGCCAAAGAAGAGTTGCCCTG	21	52.381	Ca_09276,Ca_19239,Ca_24607	AP2 domain class transcription factor,High affinity inorganic phosphate transporter,Laccase
	miR399c	TGCCAAAGGAGATTTGCCCT	20	50	Ca_05201,Ca_13747	DUF1644 family protein,U-box domain-containing 33
	miR399d	TGCCAAAGGAGAGTTGCCCTG	21	57.1429	Ca_18877	2-oxoglutarate malate translocator
	miR399e-3p	TGCCAAAGGAGAGATGCCCTG	21	57.1429	Ca_05901,Ca_10441	BnaA10g10860D protein,Aspartate--tRNA ligase, chloroplastic/mitochondrial
	miR399e-5p	GGGCTTCTCTTTGTTGGCAG	20	55	Ca_02824,Ca_04097,Ca_10589,Ca_15992,Ca_16820,Ca_18518,Ca_18669,Ca_19561,Ca_23443,Ca_26565	Kinesin-like protein,DUF3133 family protein,BAH domain-containing,F-box/FBD/LRR-repeat protein,Myb transcription factor,Cation chloride cotransporter,Ribosomal RNA-processing protein,hypothetical protein PHAVU_009G211300g, partial,30S ribosomal chloroplastic,(-)-germacrene D synthase
	miR399f	TGCCGAAGGAGAGTTGTCCTG	21	57.1429	Ca_07753	AP2 domain class transcription factor
	miR399g-5p	GGGCAACCCCCCTTTGGCAAG	21	66.6667	Ca_10905,Ca_20328	LRR and NB-ARC domain disease resistance protein,LRR and NB-ARC domain disease resistance protein
	miR399g	TGCCAAAGGAGAATTGCCCTG	21	52.381	Ca_04293	0
	miR399j	TGCCAAAGGAGAGTTGTCCT	20	50	Ca_02400,Ca_14697,Ca_14698,Ca_21422	FAM63A-like protein, putative,Elongation factor 1-alpha,Elongation factor 1-alpha,Cleavage stimulation factor 50 kDa subunit
	miR399k	TGCCAAAGGGGATTTGCCCTG	21	57.1429	Ca_08362,Ca_12367,Ca_12979	DUF594 family,Zinc finger CCCH domain-containing protein 12,
	miR399l	TGCCAAAGGAGGGTTGCCCTG	21	61.9048	Ca_05466,Ca_18084,Ca_18412	Glycine-rich RNA-binding protein RZ1B,Expansin-A1,BTB/POZ domain plant protein
	miR399	TGCCAAAGGAGATTTGCTCTG	21	47.619	Ca_09791,Ca_12123,Ca_12164,Ca_13747	Auxin-responsive family protein,Casein kinase 1-like protein 10,Protein NSP-INTERACTING KINASE 2,U-box domain-containing 33
	miR399m	TGCCAAAGGAGAGCTGTCCTA	21	52.381	Ca_00048,Ca_12394	Transmembrane 9 superfamily member,DNA-directed RNA polymerase
	miR399n	TGCCAAAGGAGAGCTGCCCTA	21	57.1429	Ca_12394	DNA-directed RNA polymerase
	miR399o	TGCCAAAGGAGAGCTGCTCTG	21	57.1429	Ca_03972,Ca_11175,Ca_11899,Ca_13747	OBP3-responsive protein,Auxin response factor,Putative uncharacterized protein,U-box domain-containing 33
	miR399p	TGCCAACGGAGAGTTGCCCTG	21	61.9048	Ca_07242,Ca_16637	Cytoplasmic tRNA 2-thiolation protein 2,Putative methyltransferase, chloroplastic
	miR399q	TGCCAAAGGATAGCTGCTCTT	21	47.619	Ca_06943,Ca_08643,Ca_11899	Chitin-inducible gibberellin-responsive protein 1,5 -3 exonuclease family,Putative uncharacterized protein
	miR399r	TGCCAAAGAAGATTTGCCCCG	21	52.381	-	-
miR403	miR403a	TTAGATTCACGCACAAACTC	20	40	-	-
	miR403b	TTAGATTCACGCACAAACTCG	21	42.8571	-	-
miR408	miR408-3p	ATGCACTGCCTCTTCACTGGC	21	57.1429	Ca_03918,Ca_10241,Ca_13376,Ca_16689,Ca_18316,Ca_22046	Basic blue,Plant/T10F18-100 protein,Laccase,Armadillo/beta-catenin repeat protein,Pectinesterase,Peptidase inhibitor I9
	miR408-5p	CAGGGAACAGGCTGAGCATGG	21	61.9048	-	-
	miR408a	AGACAGGGAACAGGCTGAGCA	21	57.1429	Ca_10587,Ca_18277	Probable xyloglucan glycosyltransferase 2,Plant U-box protein
	miR408b-3p	ATGCACTGCCTCTTCCCTGTC	21	57.1429	Ca_01666,Ca_03918,Ca_16743	Copper-transporting ATPase PAA1, putative,Basic blue,Basic blue copper protein
	miR408b	TGCACTGCCTCTTCCCTGGCT	21	61.9048	Ca_03918,Ca_06171,Ca_16743	Basic blue,C-terminal binding AN,Basic blue copper protein
	miR408c-3p	ATGCACTGCCTCTTCCCGGGC	21	66.6667	Ca_03918,Ca_16743	Basic blue,Basic blue copper protein
	miR408c	GCAGGGACGAGGTAGAGCATG	21	61.9048	Ca_15136,Ca_22301	ABA-activated 1 protein,WAT1-related protein
	miR408d	ATAGGGACGAGGTAGAGCATG	21	52.381	Ca_01590,Ca_16909	Armadillo/beta-catenin repeat protein,Tyrosyl-DNA phosphodiesterase
	miR408	ATGCACTGCCTCTTCCCTGGC	21	61.9048	Ca_03918,Ca_16743,Ca_16886	Basic blue,Basic blue copper protein,
miR4403	miR4403	ACGGACACCGGACACGACACTGAC	24	62.5	Ca_01652	NOL1/NOP2/sun family RNA methylase, putative
miR4414	miR4414-3p	ACCAACGATGCGGGAGCTGC	20	65	Ca_08981,Ca_27497	HIT zinc finger protein,Plant/T7N9-9 protein
	miR4414-5p	AGCTGCTGACTCGTTGAGTC	20	55	Ca_07417,Ca_09225	Tetratricopeptide repeat protein 37,DUF1162 family
	miR4414a-5p	AGCTGCTGACTCGTTGATTCA	21	47.619	Ca_28006	26S proteasome non-ATPase regulatory subunit 14 homolog
miR444	miR444b.1	TGTTGTCTCAAGCTTGCTGCC	21	52.381	Ca_04730,Ca_05249,Ca_09317,Ca_10709	Calcium-binding EF-hand protein,Potassium transporter,Cytochrome P450 81E8,Anaphase-promoting complex subunit 11 RING-H2 finger protein
	miR444c-3p	TGCAGTTGTTGTCTCAAGCTT	21	42.8571	Ca_01265,Ca_05018,Ca_07020,Ca_08628,Ca_13231,Ca_16283,Ca_22403,Ca_22599,Ca_26643,Ca_26991,Ca_27585	Exportin-4,Chitinase,DDT domain-containing PTM-like isoform X1,NB-ARC domain disease resistance,Transcription factor BIM1,Pumilio Mpt5 protein, putative,GAMETE EXPRESSED 3,L-lactate dehydrogenase A,Animal HSPA9 nucleotide-binding domain protein,Transcription factor GTE8,Transcription factor GTE8
miR447	miR447a.2-3p	TATGGAAGAAATTGTAGTATT	21	23.8095	Ca_03694,Ca_07780,Ca_13115,Ca_17481,Ca_18811	Amidase 1,Amino acid permease 8,zinc finger CCCH domain,BEL1-like homeodomain 8,Putative WD repeat-containing protein C2A9.03
miR472	miR472-3p	TTTTTCCTACTCCGCCCATACC	22	50	Ca_03552,Ca_08122,Ca_10064,Ca_15666,Ca_16352,Ca_28266	MYB family transcription factor,CC-NBS-LRR disease resistance protein,Disease resistance protein (TIR-NBS-LRR class),Disease resistance protein (CC-NBS-LRR class) family protein,Disease resistance protein (TIR-NBS-LRR class),Disease resistance protein (CC-NBS-LRR class) family protein
miR477	miR477c	TCCCTCAAAGGCTTCCAGTAT	21	47.619	Ca_07838,Ca_08777,Ca_15494,Ca_22887	Small nuclear ribonucleoprotein,GRAS family transcription factor,Sieve element occlusion by forisomes 3,Ribosomal RNA processing brix domain protein
miR479	miR479	CGAGCCGAACCAATATCACTC	21	52.381	Ca_01456,Ca_22867,Ca_23494,Ca_26279	MATE efflux family,Appr-1-P processing enzyme family protein,GRAS family transcription factor,GRAS family
miR482	miR482a	TTACCAATTCCACCCATTCCTA	22	40.9091	Ca_02632,Ca_03825,Ca_04990,Ca_08827,Ca_10020,Ca_12854,Ca_13008,Ca_13679,Ca_19533,Ca_19906,Ca_20823,Ca_21728,Ca_23098,Ca_24238,Ca_24609	Nucleic acid binding NABP,,LRR receptor-like kinase,Galactinol--sucrose galactosyltransferase,Disease resistance protein (TIR-NBS-LRR class),RNA exonuclease 4,LRR and NB-ARC domain disease resistance,Plant regulator RWP-RK family protein,Disease resistance protein (TIR-NBS-LRR class), putative,CC-NBS-LRR disease resistance protein,Disease resistance protein (TIR-NBS-LRR class),Disease resistance …
	miR482b-3p	TTACCGATTCCACCCATTCCAA	22	45.4545	Ca_02632,Ca_08101,Ca_08122,Ca_10449,Ca_10670,Ca_11041,Ca_13008,Ca_17995,Ca_19533,Ca_19906,Ca_20492,Ca_20667,Ca_20823,Ca_21728,Ca_23098,Ca_24238	Nucleic acid binding NABP,Disease resistance protein (TIR-NBS-LRR class),CC-NBS-LRR disease resistance protein,Disease resistance protein (TIR-NBS-LRR class),ABC transporter E family member 1,CC-NBS-LRR disease resistance protein,LRR and NB-ARC domain disease resistance,Disease resistance protein,Disease resistance protein (TIR-NBS-LRR class), putative,CC-NBS-LRR disease resistance protein,F-box …
	miR482-3p	TCTTACAAATTCCGCCCATTCC	22	45.4545	Ca_03128,Ca_05438,Ca_23266	Auxin response factor,Tubulin-folding cofactor D,SNF2 family amino-terminal
	miR482-5p	GGAATGGGCTGATTGGGAAGA	21	52.381	Ca_00055,Ca_04814,Ca_07279,Ca_07472,Ca_12525,Ca_13381,Ca_13384,Ca_21819,Ca_23681,Ca_24357,Ca_27618	PREDICTED: uncharacterized protein LOC101512752,MLO protein homolog 1,Exo-poly-alpha-D-galacturonosidase,Modifier OF SNC1 1, putative,17.5 kDa class I heat shock protein,Protein trichome birefringence-like 32,Protein trichome birefringence-like 32,Crossover junction endodeoxyribonuclease, putative,Protein trichome birefringence-like 32,Protein trichome birefringence-like 32,Protein trichome biref…
	miR482a-3p	TACCAATTCCGCCCATTCCTA	21	47.619	Ca_02255,Ca_13008,Ca_13385,Ca_24238	Uncharacterized protein,LRR and NB-ARC domain disease resistance,Autophagy-related protein,Disease resistance protein (TIR-NBS-LRR class)
	miR482a-5p	GGAATGGGCTGTTTGGGAAGA	21	52.381	Ca_01161,Ca_04814,Ca_08316,Ca_10317,Ca_24394	Linoleate 9S-lipoxygenase 6 (Fragment),MLO protein homolog 1,Auxin-binding protein 1,HXXXD-type acyl-transferase family protein,zinc C3HC4 type (RING finger)
	miR482b	TCTTGCCTACACCGCCCATGCC	22	63.6364	Ca_00258,Ca_00263,Ca_00340,Ca_08196,Ca_10186,Ca_11733,Ca_17955,Ca_17995,Ca_19533	CC-NBS-LRR disease resistance protein,CC-NBS-LRR disease resistance protein,CC-NBS-LRR disease resistance protein,NBS-LRR protein,CC-NBS-LRR disease resistance protein,CC-NBS-LRR disease resistance protein,CC-NBS-LRR disease resistance protein,Disease resistance protein,Disease resistance protein (TIR-NBS-LRR class), putative
	miR482c-3p	TTACCAATTCCGCCCATTCCT	21	47.619	Ca_01273,Ca_02632,Ca_03825,Ca_04749,Ca_13008,Ca_19533,Ca_20823,Ca_21728,Ca_23098,Ca_24238,Ca_24609	Carboxyl-terminal peptidase,Nucleic acid binding NABP,,Endoglucanase,LRR and NB-ARC domain disease resistance,Disease resistance protein (TIR-NBS-LRR class), putative,Disease resistance protein (TIR-NBS-LRR class),Disease resistance protein (TIR-NBS-LRR class),Putative septum site-determining protein MinD,Disease resistance protein (TIR-NBS-LRR class),Disease resistance protein (TIR-NBS-LRR class)
	miR482c-5p	GGAATGGGCTGTTTGGGATG	20	55	Ca_04814,Ca_12255,Ca_17062,Ca_25558	MLO protein homolog 1,Myb family transcription factor APL,Eukaryotic translation initiation factor 4G,
	miR482d-3p	TTTCCGATTCCACCCATGCCT	21	52.381	Ca_08101,Ca_08122,Ca_09183,Ca_10064,Ca_10445,Ca_10670,Ca_12104,Ca_13726,Ca_13840,Ca_17101,Ca_20803,Ca_20823,Ca_21728,Ca_23591,Ca_28266	Disease resistance protein (TIR-NBS-LRR class),CC-NBS-LRR disease resistance protein,26S proteasome non-ATPase regulatory subunit 8 homolog A,Disease resistance protein (TIR-NBS-LRR class),Disease resistance protein (TIR-NBS-LRR class),ABC transporter E family member 1,,Disease resistance protein (TIR-NBS-LRR class), putative,LRR and NB-ARC domain disease resistance protein,CC-NBS-LRR disease res…
	miR482	TTACCAATTCCGCCCATTCCTA	22	45.4545	Ca_02632,Ca_03825,Ca_13008,Ca_19533,Ca_20823,Ca_21728,Ca_23098,Ca_24238,Ca_24609	Nucleic acid binding NABP,,LRR and NB-ARC domain disease resistance,Disease resistance protein (TIR-NBS-LRR class), putative,Disease resistance protein (TIR-NBS-LRR class),Disease resistance protein (TIR-NBS-LRR class),Putative septum site-determining protein MinD,Disease resistance protein (TIR-NBS-LRR class),Disease resistance protein (TIR-NBS-LRR class)
miR5048	miR5048-5p	TTTGCAGGTTTTAGGTCTAAGT	22	36.3636	Ca_03695,Ca_07871,Ca_08273,Ca_10104,Ca_11301,Ca_12874,Ca_13440	Phototropic-responsive NPH3 family protein,PPR containing plant-like protein,Glyceraldehyde-3-phosphate dehydrogenase,Serine/threonine protein phosphatase 2A 55 kDa regulatory subunit B alpha isoform,Photosystem II core complex family psbY protein,Class I glutamine amidotransferase superfamily protein,Lactoylglutathione lyase/glyoxalase I family protein
miR5075	miR5075	TTCTCCGTCGACGCCATCCGC	21	66.6667	Ca_06958,Ca_12352,Ca_18894	CAZy family GT8 glycosyltransferase,Basic helix loop helix (BHLH) family transcription factor,AP2-like ethylene-responsive transcription factor
miR5141	miR5141	AGACCCGACGCGACTGACAGA	21	61.9048	-	-
miR5168	miR5168-3p	TCGGAACAGGCTTCAATCCCC	21	57.1429	Ca_13195	ATP-dependent chaperone ClpB
miR5213	miR5213-5p	TACGGGTGTCTTCACCTCTGAA	22	50	Ca_00359,Ca_07374,Ca_07565,Ca_09151,Ca_16352,Ca_21919	Ethylene-responsive transcription factor 1B,Mitochondrial Rho GTPase,Pmr5/Cas1p GDSL/SGNH-like acyl-esterase family protein,Methyltransferase-like protein 6,Disease resistance protein (TIR-NBS-LRR class),U4/U6 small nuclear ribonucleoprotein PRP4-like protein
miR5232	miR5232	TACATGTCGCTCTCACCTGGA	21	52.381	Ca_09555,Ca_09881,Ca_12185,Ca_24018,Ca_24947	Calcium-transporting ATPase,CM0216.310.nc protein,Calcium-transporting ATPase,Calcium-transporting ATPase,Calcium-transporting ATPase
miR5261	miR5261	TGATTGTAGATGGCTTTGGCA	21	42.8571	Ca_01170,Ca_10445,Ca_20478,Ca_22529,Ca_24609	Hexosyltransferase,Disease resistance protein (TIR-NBS-LRR class),Alpha-glucosidase 2,MAP kinase,Disease resistance protein (TIR-NBS-LRR class)
miR5284	miR5284f	GGGACTAAAAGTCGAAGAATCT	22	40.9091	Ca_08719,Ca_13405,Ca_16197,Ca_24719	Cytochrome P450 family protein,60S ribosomal L10a,Glutamate receptor,Glutamate receptor
miR5288	miR5288	CAGCATTGAAGATCATATGGA	21	38.0952	Ca_02745,Ca_03118,Ca_04012,Ca_08205,Ca_10082,Ca_17323,Ca_17411,Ca_18331,Ca_23838	Glucose-methanol-choline (GMC) oxidoreductase family protein,Sucrose synthase,MFS transporter,2-aminoethanethiol dioxygenase,PREDICTED: protein HOTHEAD-like,Calmodulin-binding protein,Late embryogenesis abundant protein (LEA) family protein,Sucrose synthase,Post-GPI attachment to proteins factor 3
miR529	miR529-5p	AGAAGAGAGAGAGTACAGCCT	21	47.619	Ca_00783,Ca_01426,Ca_03063,Ca_05053,Ca_05711,Ca_07299,Ca_08506,Ca_14202,Ca_17326,Ca_17329,Ca_19450,Ca_24733	Putative uncharacterized protein,Squamosa promoter-binding 13A-like protein,Evolutionarily carboxy-terminal region protein,NAD(P)H-quinone oxidoreductase subunit L,Squamosa promoter-binding 13A-like protein,Squamosa promoter-binding-like protein 9,Squamosa promoter-binding-like protein,Squamosa promoter-binding-like protein,DNA glycosylase At3g47830,-GPD base excision DNA repair family,LIGULELESS…
miR530	miR530e	TGCATTTGCACCTGCACTTTA	21	42.8571	Ca_01324,Ca_02637,Ca_05458,Ca_08462,Ca_10211,Ca_11659,Ca_11841,Ca_11899,Ca_14960,Ca_15306,Ca_17480,Ca_18564,Ca_19018,Ca_25086	ABA-inducible bHLH-type transcription factor,Transcription factor IIA, alpha/beta subunit,Ovate transcriptional repressor,MOR1 isoform X1,Ubiquitin-associated/TS-N domain protein, putative,MADS-box transcription factor family protein,PREDICTED: uncharacterized protein LOC101494426 isoform X1,Putative uncharacterized protein,E3 ubiquitin- ligase UPL1-like,,Arsenical pump-driving ATPase-like protei…
miR535	miR535	TGACGACGAGAGAGAGCACGCT	22	59.0909	Ca_02254,Ca_22062,Ca_24611	Cysteine desulfurase, mitochondrial,Putative uncharacterized protein,Putative serine incorporator
miR5564	miR5564a	TGGGGAAGCAATTCGTCGAACT	22	50	-	-
miR5638	miR5638a	TACCGGAACTCTCTCACTTT	20	45	Ca_09127,Ca_19304,Ca_21617	Copper transporter 1,Pectin lyase superfamily protein,DnaJ/Hsp40 cysteine-rich domain protein
miR5640	miR5640	TGAGAGAAGGAATTAGATTC	20	35	Ca_00357,Ca_01432,Ca_05430,Ca_08365,Ca_10547,Ca_10548,Ca_10549,Ca_10551,Ca_10839,Ca_12729,Ca_12997,Ca_13194,Ca_14764,Ca_17676,Ca_18532	WUSCHEL-related homeobox 9,Chaperone protein DnaJ,C2H2 zinc finger,Alpha-1,6-glucosidase, pullulanase-type protein,AAA-ATPase ASD, mitochondrial,AAA-ATPase ASD, mitochondrial,AAA-ATPase At3g28510,AAA-ATPase ASD, mitochondrial,E3 ubiquitin- ligase RNF185-like,Fe-S metabolism associated domain protein,Ser/Thr specific protein phosphatase 2A A regulatory subunit beta isoform,Dentin sialophosphoprote…
miR5770	miR5770b	TTAGAACTATGGTTTGGACAA	21	33.3333	Ca_01454,Ca_06787,Ca_13508,Ca_14799,Ca_16351	RING-H2 zinc finger,Amine oxidase,Putative ATP-dependent RNA helicase DDX11-like protein 8,Protein ROOT INITIATION DEFECTIVE 3,Disease resistance protein (TIR-NBS-LRR class)
miR6027	miR6027-5p	ATGTAGCACAAGGATTAATG	20	35	Ca_04487,Ca_05411,Ca_08213,Ca_10241,Ca_13275,Ca_15602	PREDICTED: uncharacterized protein LOC101504798,FAD NAD(P)-binding oxidoreductase family,,Plant/T10F18-100 protein,Agamous-like MADS-box protein AGL80,Laccase
miR6149	miR6149b	TTGATACGCACCTGAATCGGC	21	52.381	Ca_01236,Ca_03805	Mediator of RNA polymerase II transcription subunit 14,Ammonium transporter
miR6151	miR6151g	TGAGTGTGAGGCGTTGGATTGA	22	50	Ca_00839,Ca_01639,Ca_04264,Ca_07534,Ca_09010,Ca_23077	Uncharacterized protein,Glutaredoxin-C10,Acyl-coenzyme A thioesterase-like protein,ETHYLENE INSENSITIVE 3-like,Inactive receptor-like serine/threonine-protein kinase At2g40270,High chlorophyll fluorescence 153 protein
miR6152	miR6152b	TATTGTATTCGACTGTATTCACG	23	34.7826	Ca_04325,Ca_11700	Uncharacterized protein,NADH dehydrogenase [ubiquinone] 1 alpha subcomplex subunit 2
miR6153	miR6153	TAGGACCATATTCACTATTTG	21	33.3333	Ca_03562,Ca_04787,Ca_10457,Ca_10784,Ca_10995,Ca_11760,Ca_20050,Ca_20771	Cytochrome P450 709B1,Proline-rich receptor-like protein kinase PERK4,LRR receptor-like kinase family protein,Jasmonate O-methyltransferase,Putative rhamnose biosynthetic enzyme 1,,Ethylene response factor,Alpha-amylase
miR6161	miR6161a	GCTGGACCGGTATACTTTGCTAAC	24	50	Ca_02904,Ca_11077,Ca_22863	CTV.22, putative,Electron transporter, putative,Alpha-N-acetylglucosaminidase
miR6483	miR6483	ATTGTAGAAATTTTCAGGATC	21	28.5714	Ca_01146,Ca_03687,Ca_08635,Ca_12179,Ca_13804,Ca_13922,Ca_14463,Ca_15202,Ca_15272,Ca_17612,Ca_17685,Ca_19378,Ca_20923,Ca_21251,Ca_21515,Ca_24533	Bifunctional phosphatase IMPL2, chloroplastic,Endo-beta-mannosidase-like mannosylglycoprotein,Dynamin 4C-like protein,Eukaryotic translation initiation factor 6,,AAA ATPase,PPR containing plant-like protein,,2OG-Fe(II) oxygenase family oxidoreductase,Uncharacterized protein (Fragment),,,,,LRR receptor-like kinase,
miR7120	miR7120b	TGTTATATTGTCAGATTGTCA	21	28.5714	Ca_04591,Ca_04965,Ca_16470,Ca_20618,Ca_23563,Ca_25717,Ca_25790	SUPPRESSOR OF GENE SILENCING 3 homolog,Leishmanolysin-like peptidase,Subtilase,Cytokinin dehydrogenase 2,Cytokinin dehydrogenase 1,Metal transporter Nramp5,Cytokinin dehydrogenase 1
miR7122	miR7122-5p	TTATACAGAGAAACCGCGGTCG	22	50	Ca_01605,Ca_06768,Ca_25209,Ca_28037	PHLOEM PROTEIN 2-LIKE A10 isoform X1,Aluminum induced protein with YGL and LRDR motif protein,2,3-bisphosphoglycerate-dependent phosphoglycerate mutase,2,3-bisphosphoglycerate-dependent phosphoglycerate mutase
	miR7122a-3p	ACCGTGTTTCTCTGTATAAAG	21	38.0952	Ca_02375,Ca_02960	DUF1442 family protein,UDP-glucuronic acid decarboxylase
	miR7122b	TTATACAGAGAAATCACGGTCG	22	40.9091	Ca_01251,Ca_01605,Ca_02452	PREDICTED: uncharacterized protein LOC101499602 isoform X3,PHLOEM PROTEIN 2-LIKE A10 isoform X1,Probable transcription factor GLK1
miR7125	miR7125	CGAACTTATTGCAACTAGCTT	21	38.0952	Ca_13839,Ca_18094	NBS-LRR protein,Arabinanase/levansucrase/invertase, putative
miR7510	miR7510b	AGAACACGATCTTTGGCGGC	20	55	Ca_01021,Ca_16668,Ca_23106	PREDICTED: uncharacterized protein LOC101505198 isoform X1,Aspartyl aminopeptidase-like protein, putative,Peroxisomal (S)-2-hydroxy-acid oxidase
miR7731	miR7731-5p	TTCCAAACTCCTGAGCAAACC	21	47.619	Ca_02426,Ca_03637,Ca_06416,Ca_06417,Ca_08872,Ca_12968,Ca_20516,Ca_22561	Copper-transporting ATPase HMA4,DUF1645 family protein,Gibberellin 20 oxidase 1,Gibberellin 20 oxidase 1,Auxin response factor,Kinesin-like protein,Aminoalcoholphosphotransferase,Chaperone DnaJ-domain protein, putative
miR7735	miR7735-5p	TGTTTTACTTCTGCACTGCCG	21	47.619	Ca_08317,Ca_17303	Hexosyltransferase,CASP 4A3
miR1432	miR1432-5p	CGCAGGAGAGATGACGCCGAC	21	66.6667	Ca_07195	Haloacid dehalogenase-like hydrolase family protein
miR7752	miR7752-3p	AAAAGGATAGGTAGGAAGAAC	21	38.0952	Ca_04135,Ca_04796,Ca_05827,Ca_09442,Ca_15242,Ca_17666	60S ribosomal L6,Phosphatidylinositol 4-kinase alpha,RING-H2 finger ATL21A,WRKY transcription factor,Eukaryotic aspartyl protease family protein,DNA damage-inducible 1
miR779	miR779.2	TGATTGGAAATTTCGTTGACT	21	33.3333	Ca_00266,Ca_03059,Ca_12786,Ca_13891,Ca_15250,Ca_18362,Ca_19656	Uncharacterized protein,Calcium-dependent lipid-binding-like protein,GATA transcription factor 26,,Probable receptor-like protein kinase At2g42960,DUF566 family protein,Carboxypeptidase
miR780	miR780.1	TCTAGCAGCTGTTGAGCAGGT	21	52.381	Ca_02195,Ca_03884,Ca_12121,Ca_14874	Suppressor of RPS4-RLD 1,NAD NADH kinase family,PREDICTED: uncharacterized protein LOC101504250,IQ calmodulin-binding motif protein
	miR780.2	TTCTTCGTGAATATCTGGCAT	21	38.0952	Ca_00753,Ca_01414,Ca_03394,Ca_09081,Ca_09323,Ca_18514,Ca_22825	Pyruvate kinase,NAC domain-containing 29,DUF246 domain-containing protein,CHD3-type chromatin-remodeling factor CHR7,Frigida-like protein,Initiation factor eIF-4 gamma, middle,Glutathione S-transferase
miR781	miR781-5p	TTAGAGTTTTCTGGATACTTA	21	28.5714	Ca_01246,Ca_09875,Ca_11579,Ca_21806,Ca_26043	myosin-binding 1,Structural maintenance of chromosomes protein,Putative zinc finger CCHC domain-containing protein,mTERF domain-containing mitochondrial,myosin-binding 1-like
miR7984	miR7984d-3p	AATTTCGGTCAAAGTTGGTA	20	35	Ca_03059,Ca_10180,Ca_12364,Ca_14023,Ca_14922,Ca_17300,Ca_20340,Ca_23444,Ca_23715,Ca_24729,Ca_25725	Calcium-dependent lipid-binding-like protein,DUF296 domain protein,GPI-anchored wall transfer,Exocyst subunit exo70 family protein,Branched-chain-amino-acid aminotransferase-like protein,Peroxisomal membrane PEX14-like protein, putative,,Alpha-amylase,Aldo-keto reductase family 4 member C10,,Zinc finger A20 and AN1 domain-containing stress-associated protein 4
miR8005	miR8005c	TTTCGAGTTTAGGGTTTAGAGTTT	24	33.3333	Ca_06034,Ca_09057,Ca_18744,Ca_22299	AP2-domain DNA-binding,Tyrosine kinase family protein,B-block-binding subunit of tfiiic protein, putative,PREDICTED: uncharacterized protein LOC101513771
miR8166	miR8166	GAGAGTGTAGAAAGTTTCTC	20	40	Ca_02160,Ca_09105,Ca_09627,Ca_10372,Ca_21541,Ca_23036	DNA polymerase,ER membrane complex subunit 4,Spatacsin,PREDICTED: uncharacterized protein LOC105852232 isoform X1,TPX2 (Targeting protein for Xklp2) family protein,50S ribosomal L7 L12
miR8183	miR8183	TTTAGTTGACGGAATTGTGGC	21	42.8571	Ca_00760,Ca_07777,Ca_11579,Ca_13194	Peroxiredoxin-2E chloroplastic,histone H1 subtype 5,Putative zinc finger CCHC domain-containing protein,Dentin sialophosphoprotein-like protein, putative
miR824	miR824-3p	CCTTCTCATCGATGGTCTAGA	21	47.619	Ca_00188,Ca_00370,Ca_02257,Ca_03604,Ca_22055	LRR receptor-like kinase family protein,3 -N-debenzoyl-2 -deoxytaxol benzoyltransferase,LRR receptor-like kinase family protein,,LRR receptor-like kinase family
miR827	miR827	TTAGATGACCATCAACAAACT	21	33.3333	Ca_03566,Ca_09320,Ca_09379,Ca_15485,Ca_18287	Chaperone activity of bc1 complex-like, mitochondrial,Pentatricopeptide (PPR) repeat protein,Basic helix loop helix (BHLH) DNA-binding family protein,Acylamino-acid-releasing enzyme,40S ribosomal S8
miR831	miR831-3p	TAAACTCCTCTAACTCTTCT	20	35	Ca_02148,Ca_02854,Ca_07701,Ca_19903,Ca_22371,Ca_23698,Ca_23863,Ca_25383	Arginine/serine-rich splicing factor,Boron transporter 4,Myosin-14,G-type lectin S-receptor-like serine threonine- kinase At4g27290,Pentatricopeptide (PPR) repeat protein,NADH dehydrogenase [ubiquinone] flavo mitochondrial,Uncharacterized protein,
miR839	miR839-5p	TACCAACCTTTCATCGTTCCC	21	47.619	Ca_05453,Ca_10459,Ca_19910,Ca_22232,Ca_26936	F1F0-ATPase inhibitor protein,Protein CHLORORESPIRATORY REDUCTION 7, chloroplastic,FAD NAD(P)-binding oxidoreductase,Receptor-like Serine/Threonine-kinase plant,
miR840	miR840-5p	CACTGAAGGACCTAAACTAAC	21	42.8571	Ca_15113	Armadillo/beta-catenin-like repeat protein, putative
miR846	miR846-3p	TTGAATTGAAGTGCTTGAATT	21	28.5714	Ca_01267,Ca_04864,Ca_05368,Ca_09813,Ca_12572,Ca_15140,Ca_21576,Ca_22798,Ca_23012,Ca_26165,Ca_26977,Ca_26979,Ca_27624,Ca_27625,Ca_28090	Concanavalin A-like lectin kinase family protein, putative,PPR containing plant-like protein,Dihydroorotate dehydrogenase (quinone), mitochondrial,Pentatricopeptide (PPR) repeat protein (Fragment),ATPase family AAA domain-containing 3-B-like,Protein VAC14 homolog,Transcription factor,Methionine adenosyltransferase 2 subunit beta,Uncharacterized protein,Concanavalin A-like lectin kinase family pro…
miR851	miR851-5p	TCTCGGTTCGCGATCCACAAG	21	57.1429	Ca_13817,Ca_23894,Ca_27593	Tubulin beta chain,Initiation factor eIF-4 gamma, middle,Serine/threonine protein phosphatase 7 long form isogeny
miR858	miR858-5p	TTTCGTTGTCTGTTCGACCTT	21	42.8571	Ca_00232,Ca_01329,Ca_02109,Ca_02593,Ca_03154,Ca_03535,Ca_03536,Ca_03564,Ca_04477,Ca_06226,Ca_06994,Ca_07119,Ca_07872,Ca_08069,Ca_08722,Ca_10014,Ca_11026,Ca_11494,Ca_11748,Ca_12130,Ca_12226,Ca_12762,Ca_13024,Ca_14090,Ca_14119,Ca_16710,Ca_17627,Ca_18036,Ca_21739,Ca_25013	Transcription factor MYB39,Myb transcription factor,Extra-large GTP-binding protein,Myb transcription factor,Myb transcription factor,MYB2,MYB transcription factor MYB61,transcription factor MYB29,Myb transcription factor MIXTA-like protein,Myb transcription factor MIXTA-like protein,Glucuronoxylan glucuronosyltransferase, putative,Homeodomain-related,Myb transcription factor,MYB transcription fa…
	miR858	TTCGTTGTCTGTTCGACCTGA	21	47.619	Ca_00232,Ca_01329,Ca_02593,Ca_03154,Ca_03535,Ca_03536,Ca_03564,Ca_05870,Ca_06226,Ca_06878,Ca_07119,Ca_07872,Ca_08069,Ca_08722,Ca_09368,Ca_09658,Ca_10014,Ca_11026,Ca_11494,Ca_12130,Ca_12226,Ca_12762,Ca_13024,Ca_14090,Ca_14119,Ca_16051,Ca_16710,Ca_17627,Ca_21739,Ca_25013,Ca_27606	Transcription factor MYB39,Myb transcription factor,Myb transcription factor,Myb transcription factor,MYB2,MYB transcription factor MYB61,transcription factor MYB29,tRNA pseudouridine synthase,Myb transcription factor MIXTA-like protein,,Homeodomain-related,Myb transcription factor,MYB transcription factor MYB39,Myb transcription factor,Myb transcription factor,Protein TONSOKU,Myb transcription f…
miR859	miR859	TCTCTCTGTTGTGAAGTCAAA	21	38.0952	Ca_01653,Ca_05732,Ca_06420,Ca_07622,Ca_12369,Ca_12405,Ca_15242,Ca_15563,Ca_16820,Ca_17528,Ca_20771,Ca_23041	17.1 kDa class II heat shock protein,Actin-depolymerizing factor 12,Kinesin motor domain protein,PREDICTED: uncharacterized protein LOC101489964,ABC transporter B family member 10,Protein SGT1 isogeny At5g65490 family,Eukaryotic aspartyl protease family protein,PREDICTED: uncharacterized protein LOC101514755 isoform X1,Myb transcription factor,Galactose oxidase/kelch repeat protein,Alpha-amylase,…
miR860	miR860	TCAATAGATTGGACTATGTAT	21	28.5714	Ca_00149,Ca_08679,Ca_09419,Ca_12544,Ca_19473,Ca_21374,Ca_22465	Coleoptile phototropism protein 1,Ankyrin-kinase,Pmr5 Cas1p GDSL SGNH-like acyl-esterase family,Metal-dependent phosphohydrolase,Cullin 3B,,Kinesin-like protein
miR869	miR869.2	TCTGGTGTTGAGATAGTTGAC	21	42.8571	Ca_01252,Ca_02937,Ca_06617,Ca_12474,Ca_19517,Ca_19628	Hexosyltransferase,DNA repair RAD23-,DnaJ heat shock amino-terminal domain protein,ARM repeat CCCH-type zinc finger protein,Uncharacterized protein,
miR894	miR894	CGTTTCACGTCAGGTTCACC	20	55	Ca_02303,Ca_03045,Ca_05524,Ca_19284,Ca_21757	Casein kinase II subunit beta,,DUF789 family protein,3-oxoacyl-(Acyl carrier) synthase II,F-box protein
miR9560	nov_miR9560	TCAGGCGGGGGAGCAAATATGAAT	24	50	Ca_04953,Ca_19150,Ca_27925	CBS domain protein,,
	miR9560b-5p	ACAGGCGGGGGAACAAATATGA	22	50	Ca_15313,Ca_19715	PREDICTED: transportin-3,Histone-lysine N-methyltransferase SUVR3
miR9653	miR9653a-3p	TTTTGGACTTTGGCCATGGCC	21	52.381	Ca_00615,Ca_03984,Ca_05634,Ca_08520,Ca_12186,Ca_20191	Basic helix loop helix (BHLH) DNA-binding family protein,IQ calmodulin-binding motif protein,Transporter-like protein, putative,Cysteine proteinase inhibitor,Peptidyl-prolyl cis-trans isomerase,Dr1-associated corepressor
miR9622	miR9662b-3p	TGAACATCCCAGAGCCACCGG	21	61.9048	Ca_12069,Ca_14493	DUF810 family protein,Polygalacturonase 1 beta-like protein 3
miR9749	miR9749	TTAGCTTCTTTCAACTTCCCC	21	42.8571	Ca_00423,Ca_02801,Ca_03529,Ca_03794,Ca_07048,Ca_08399,Ca_12613,Ca_13664,Ca_14586,Ca_14683,Ca_14957,Ca_15108,Ca_15944,Ca_16542,Ca_16597,Ca_16969,Ca_18236,Ca_18429,Ca_18621,Ca_18854,Ca_19589,Ca_19739,Ca_19744,Ca_19747,Ca_19748,Ca_19749,Ca_19750,Ca_19771,Ca_20494,Ca_21698,Ca_22007,Ca_22014,Ca_22430,Ca_22951,Ca_23845,Ca_24941,Ca_26256,Ca_26383,Ca_26614,Ca_27968	DNA polymerase III subunit gamma tau,Pentatricopeptide (PPR) repeat protein,Glycerol-3-phosphate acyltransferase,Pentatricopeptide (PPR) repeat protein,PPR containing plant-like protein,Pentatricopeptide (PPR) repeat protein,Pentatricopeptide (PPR) repeat protein,Pentatricopeptide repeat-containing protein At2g15630, mitochondrial,Pentatricopeptide (PPR) repeat protein,PPR containing plant-like p…
miR9863	miR9863a-3p	TGAGAAGGCAGATCATAATAGC	22	40.9091	Ca_01033,Ca_04841,Ca_10271,Ca_13840,Ca_20667	LIM domain and RING finger protein,DUF760 family,Ubiquitin carboxyl-terminal hydrolase 12,LRR and NB-ARC domain disease resistance protein,Disease resistance protein (CC-NBS-LRR class) family protein
nov_miR100	nov_miR100	ACAGTGTACCGGAAATTTCAAGAG	24	41.6667	Ca_00116,Ca_23826	BRASSINOSTEROID INSENSITIVE 1-associated receptor kinase 1,OSBP(Oxysterol-binding protein)-related protein 1C
nov_miR101	nov_miR101a	TTTAACTGGATTTTATGGCTGCCT	24	37.5	Ca_06831,Ca_09655,Ca_17207,Ca_17446,Ca_20202,Ca_24559	Acyl-CoA-binding domain protein,GRAS family transcription factor,GRAM domain-containing protein 1A,Uncharacterized protein,Carboxyl-terminal peptidase,LRR receptor-like kinase family
	nov_miR101b	TTTTAGCTGGATTTTGTGGCTGCT	24	41.6667	Ca_04448,Ca_08507,Ca_10372,Ca_15547,Ca_17446	ATP-binding protein,Glutamate-rich WD repeat protein,PREDICTED: uncharacterized protein LOC105852232 isoform X1,Organellar single-stranded DNA-binding protein,Uncharacterized protein
	nov_miR101c	TTTAACTGGATTTTGTGGCTGCTT	24	37.5	Ca_00824,Ca_01367,Ca_04572,Ca_08507,Ca_10732,Ca_13264,Ca_16554,Ca_17446,Ca_20202,Ca_20645,Ca_25790	LETM1-like protein,Endoribonuclease Dicer homolog 1 (DCL 1),Convicilin,Glutamate-rich WD repeat protein,Probable serine/threonine-protein kinase CST,Putative uncharacterized protein,PREDICTED: uncharacterized protein LOC101498350,Uncharacterized protein,Carboxyl-terminal peptidase,DSBA oxidoreductase family,Cytokinin dehydrogenase 1
	nov_miR101d	TTTAACTGGATTTTGTGACTGCCT	24	37.5	Ca_00824,Ca_04572,Ca_06001,Ca_06002,Ca_09044,Ca_09655,Ca_13431,Ca_17301,Ca_17446,Ca_20202,Ca_26649	LETM1-like protein,Convicilin,Eukaryotic translation initiation factor 5,Eukaryotic translation initiation factor 5,Putative serine/threonine-protein kinase-like protein CCR3 (Fragment),GRAS family transcription factor,Cysteine-rich RLK (Receptor-like kinase) protein,Kinesin light chain,Uncharacterized protein,Carboxyl-terminal peptidase,Probable transcriptional regulator SLK1
	nov_miR101e	ATTTAACTGGATTTTGTGGTTGCC	24	37.5	Ca_04572,Ca_06731,Ca_10732,Ca_12590,Ca_17446,Ca_20011,Ca_20202	Convicilin,Glycoside hydrolase family 79 amino-terminal domain protein,Probable serine/threonine-protein kinase CST,Denticleless protein isogeny,Uncharacterized protein,Intron-binding protein aquarius,Carboxyl-terminal peptidase
	nov_miR101f	TTTAACTGAATTTTGTGGCTGCCT	24	37.5	Ca_06062,Ca_09044,Ca_14614,Ca_17446,Ca_20202,Ca_24559,Ca_26649	Putative uncharacterized protein,Putative serine/threonine-protein kinase-like protein CCR3 (Fragment),Uncharacterized protein,Uncharacterized protein,Carboxyl-terminal peptidase,LRR receptor-like kinase family,Probable transcriptional regulator SLK1
	nov_miR101g	TTTAACTGGATTTTGTGGGTGCCT	24	41.6667	Ca_04572,Ca_20202,Ca_25790	Convicilin,Carboxyl-terminal peptidase,Cytokinin dehydrogenase 1
	nov_miR101h	TTTTAACTGGATTTTGTGGCTGCC	24	41.6667	Ca_04572,Ca_07774,Ca_08507,Ca_17301,Ca_17446,Ca_20202	Convicilin,Flowering locus K homology domain,Glutamate-rich WD repeat protein,Kinesin light chain,Uncharacterized protein,Carboxyl-terminal peptidase
	nov_miR101i	TTTAACTGGATTTTGTGGTTGCCT	24	37.5	Ca_04572,Ca_04596,Ca_06286,Ca_12590,Ca_13014,Ca_13208,Ca_17446,Ca_17448,Ca_20202,Ca_25113,Ca_25790	Convicilin,Chromodomain-helicase-DNA-binding protein 4,Protein RTF1 homolog,Denticleless protein isogeny,CRM-domain containing factor CFM3, chloroplastic/mitochondrial,Uncharacterized protein,Uncharacterized protein,Eukaryotic translation initiation factor 2c,Carboxyl-terminal peptidase,P-loop nucleoside triphosphate hydrolase superfamily,Cytokinin dehydrogenase 1
	nov_miR101j	TTTTACTGGATTTTGTGGCTGCCT	24	41.6667	Ca_02106,Ca_03847,Ca_03984,Ca_04596,Ca_11205,Ca_27048	Wall-associated receptor kinase-like 14,Aluminum activated malate transporter family protein,IQ calmodulin-binding motif protein,Chromodomain-helicase-DNA-binding protein 4,PPP4R2 protein,Glycosyltransferase
	nov_miR101k	TTTAACTAGATTTTGTGGCTGCCT	24	37.5	Ca_01367,Ca_01833,Ca_07774,Ca_10732,Ca_14614,Ca_16554,Ca_17446,Ca_20645,Ca_26649	Endoribonuclease Dicer homolog 1 (DCL 1),KAKU4 isoform X1,Flowering locus K homology domain,Probable serine/threonine-protein kinase CST,Uncharacterized protein,PREDICTED: uncharacterized protein LOC101498350,Uncharacterized protein,DSBA oxidoreductase family,Probable transcriptional regulator SLK1
	nov_miR101l	TTTAACTGGATTTTGTAGCTGCCT	24	37.5	Ca_01367,Ca_04572,Ca_10732,Ca_13431,Ca_16554,Ca_17446,Ca_20645,Ca_22008	Endoribonuclease Dicer homolog 1 (DCL 1),Convicilin,Probable serine/threonine-protein kinase CST,Cysteine-rich RLK (Receptor-like kinase) protein,PREDICTED: uncharacterized protein LOC101498350,Uncharacterized protein,DSBA oxidoreductase family,Helix loop helix DNA-binding domain protein
	nov_miR101m	TTTAACTGGATTTTGTGGCTGTCT	24	37.5	Ca_00824,Ca_01367,Ca_04572,Ca_08507,Ca_10732,Ca_16554,Ca_17050,Ca_17446,Ca_20202,Ca_20645,Ca_25790	LETM1-like protein,Endoribonuclease Dicer homolog 1 (DCL 1),Convicilin,Glutamate-rich WD repeat protein,Probable serine/threonine-protein kinase CST,PREDICTED: uncharacterized protein LOC101498350,Pectinesterase,Uncharacterized protein,Carboxyl-terminal peptidase,DSBA oxidoreductase family,Cytokinin dehydrogenase 1
	nov_miR101n	TTTAACTGGATTTTGTGGCTACCT	24	37.5	Ca_00824,Ca_01367,Ca_08507,Ca_10732,Ca_16554,Ca_17446,Ca_20202,Ca_20645,Ca_25790	LETM1-like protein,Endoribonuclease Dicer homolog 1 (DCL 1),Glutamate-rich WD repeat protein,Probable serine/threonine-protein kinase CST,PREDICTED: uncharacterized protein LOC101498350,Uncharacterized protein,Carboxyl-terminal peptidase,DSBA oxidoreductase family,Cytokinin dehydrogenase 1
nov_miR102	nov_miR102	TTGGAAAAGCACTCTAAAAGGCCT	24	41.6667	Ca_07552,Ca_13598,Ca_19360,Ca_20569,Ca_20930	Linoleate 13S-lipoxygenase 2-1, chloroplastic,Proteasome subunit alpha type,-tyrosine-phosphatase MKP1 isoform X1,Proteasome subunit alpha type,2-aminoethanethiol dioxygenase
nov_miR103	nov_miR103	AATTATGGTTGGGCATATTAGAGC	24	37.5	Ca_23356	RNA-binding domain CCCH-type zinc finger protein
nov_miR104	nov_miR104	TTATTTGGACAAGCGCTGTAAAAG	24	37.5	Ca_06210,Ca_13494	Beta-amylase,
nov_miR105	nov_miR105	TTTTGACAAGCGCTGTAGAAGCCT	24	45.8333	Ca_03626,Ca_04131,Ca_10200,Ca_13157	Nicotianamine synthase,E3 ubiquitin- ligase RKP,Uncharacterized protein,Cyclic dof factor 3
nov_miR106	nov_miR106	CTGACTTAACACTTGTATTCGACT	24	37.5	Ca_07911,Ca_10890,Ca_11656	HEAT,Protein KIAA0664-like protein,Clp protease adapter protein ClpF, chloroplastic
nov_miR107	nov_miR107	AGATGAAATCAAGGACCTGGAGAA	24	41.6667	Ca_11412,Ca_17875,Ca_19520,Ca_21928	Cation/H+ exchanger 3,40S ribosomal S15a-1,F-box/RNI/FBD-like domain protein,diacylglycerol kinase 5-like isoform X2
nov_miR108	nov_miR108	ATGAACTGAGTTGACGTAGGAGTA	24	41.6667	Ca_12262	G3BP isoform X1
nov_miR109	nov_miR109	TTGACAAGAGGATCATAGGCTT	22	40.9091	Ca_00184,Ca_00739,Ca_05328,Ca_07011,Ca_09763,Ca_13899,Ca_16346,Ca_17104,Ca_17171,Ca_19003,Ca_19048,Ca_19050,Ca_19066,Ca_19070,Ca_22002,Ca_23987,Ca_25006,Ca_27489	Aspartic protease,Eukaryotic aspartyl protease family,Aspartic protease,Aspartic proteinase-like protein 2,Aspartic protease,ASPARTIC PROTEASE IN GUARD CELL 1-like,ABC transporter B family member 15,Aspartic protease,Aspartic protease,Aspartic protease,Aspartic protease,Aspartic protease,Aspartic protease,Aspartic protease,Aspartic protease,Aspartic protease,Aspartic protease,Aspartic protease
nov_miR10	nov_miR10	AATGGTGGGGTCTAGGTGAATTTC	24	45.8333	Ca_06092,Ca_07960,Ca_09353	poly(rC)-binding 4-like,Protein FAR1-RELATED SEQUENCE 6,Glycosyl hydrolase family 43 protein
nov_miR110	nov_miR110	ATTGAAAAGAGCGCTGTAAAATGT	24	33.3333	Ca_02915,Ca_03840,Ca_05356,Ca_13494,Ca_23070,Ca_23281,Ca_25351,Ca_26555,Ca_26995	DUF4228 domain protein,Protein BCCIP homolog,Calcium-binding EF hand-like protein,,GRAS family transcription factor,PPR containing plant protein,,,Probable mediator of RNA polymerase II transcription subunit 26a
nov_miR111	nov_miR111	TACCCGTCGACAAAAATGAACCAA	24	41.6667	Ca_06230,Ca_18539,Ca_24682	PPR containing plant-like protein,,
nov_miR112	nov_miR112	AACACTGCATTGTCCTAGGC	20	50	Ca_16110	Peptidyl-prolyl cis-trans isomerase FKBP20-1
nov_miR113	nov_miR113	CATCTTCGTTTTGTAGTTGTACT	23	34.7826	Ca_00170,Ca_00635,Ca_01034,Ca_11861,Ca_13320,Ca_15961,Ca_16303,Ca_18941,Ca_20768,Ca_22008,Ca_26046,Ca_27656	Cinnamyl alcohol dehydrogenase-like protein,ATP synthase gamma chain 1,Transducin/WD-like repeat-protein,Acetyltransferase (GNAT) domain protein,AT hook motif DNA-binding family protein,BHLH transcription factor,proline-tRNA ligase associated domain,Matrix metalloproteinase,CDSP32 (drought-induced stress of 32 kDa),Helix loop helix DNA-binding domain protein,Ankyrin repeat protein,zinc C3HC4 type…
nov_miR114	nov_miR114	ATACATGGTTCGTGAACTCAGT	22	40.9091	Ca_11357,Ca_22995	F-box only 6,Uncharacterized protein
nov_miR115	nov_miR115	ATTTCGTCCAACTCGTCTAGCTCT	24	45.8333	Ca_00410,Ca_05217,Ca_05832,Ca_06231,Ca_08095,Ca_11159,Ca_11187,Ca_11646,Ca_13353,Ca_14162,Ca_14363,Ca_16319,Ca_17434,Ca_18912,Ca_20186,Ca_20500,Ca_20891,Ca_21253,Ca_21285,Ca_22049,Ca_22191,Ca_22499,Ca_22608,Ca_23429,Ca_23726,Ca_23739,Ca_24780,Ca_24806,Ca_25808,Ca_25825,Ca_26531,Ca_26688,Ca_26802,Ca_27387	LRR receptor-like kinase,,,,,,,,,,,,,,Myb SANT-like DNA-binding domain,,,,Putative uncharacterized protein,,,,,,,,,,,,,,,
nov_miR116	nov_miR116	AAGACTGATGGTACCAAGAGGCAT	24	45.8333	Ca_03946,Ca_07827,Ca_12824,Ca_26803	LRR receptor-like kinase,Protein TIME FOR COFFEE,Methyltransferase PMT14-like protein, putative,Reticulon-like protein
nov_miR117	nov_miR117	CAAAGAAGCGTTGTAGAAGGTGCA	24	45.8333	Ca_00599,Ca_03275,Ca_04196,Ca_05449,Ca_09804,Ca_09830,Ca_13494,Ca_20675,Ca_25351	Adenosine/AMP deaminase,CONSTANS-like zinc finger protein,GDP-mannose transporter, putative,Delta(12)-acyl-lipid-desaturase,Emp24/gp25L/p24 family protein,Phosphoglycerate mutase,,probable WRKY transcription factor 72,
nov_miR118	nov_miR118	AAATTTCGTCAAATGCATAACTC	23	30.4348	Ca_02342,Ca_02387,Ca_03118,Ca_04757,Ca_06927,Ca_16087	DUF246 domain-containing,Na+-bile acid cotransporter,Sucrose synthase,Kinesin motor catalytic domain protein,Ubiquitin carboxyl-terminal hydrolase,GDP-D-mannose pyrophosphorylase
nov_miR119	nov_miR119	AGTGAGTTTGTCAGAATCATG	21	38.0952	Ca_01590,Ca_08002,Ca_08369,Ca_10242,Ca_13627,Ca_13952,Ca_14433,Ca_16024,Ca_16405,Ca_16801,Ca_17478,Ca_20515,Ca_22521	Armadillo/beta-catenin repeat protein,Obg-like ATPase 1,MADS-box transcription factor family,Peptidase M28 family protein,SWI SNF complex subunit SWI3D,,DNA replication factor C complex subunit 3,Histone-lysine N-methyltransferase SUVR5,,DNA replication factor C complex subunit 3,Chaperonin 60 subunit alpha 1, chloroplastic,Uncharacterized protein,MATE efflux family
nov_miR11	nov_miR11	TAAAGTGAAACTTTTGTGGCGGCC	24	45.8333	Ca_00043,Ca_07508,Ca_11255	COBRA 6,Probable alpha,alpha-trehalose-phosphate synthase [UDP-forming] 10,Mitotic checkpoint Serine/Threonine-kinase BUB1-like protein
nov_miR120	nov_miR120	TTGATGACAAGCGCTGTAGTAGGT	24	45.8333	Ca_08248,Ca_18717	PHD finger ING2,DNA mismatch repair
nov_miR121	nov_miR121	CTGAAAAGTTGATGTATCTGGTCT	24	37.5	Ca_00456,Ca_00458,Ca_02431,Ca_05011,Ca_05210,Ca_18140,Ca_23431,Ca_24792	PITH domain-containing protein 1,PITH domain-containing protein 1,Transcription factor jumonji (JmjC) domain protein,leucine-rich receptor-like kinase family,60S ribosomal L3,Peroxidase,Chaperone DnaJ domain protein,Disease resistance protein (TIR-NBS-LRR class), putative
nov_miR122	nov_miR122	TAGGTGTACGTAAACTGAGTTCAC	24	41.6667	-	-
nov_miR123	nov_miR123	ATCAGATCATGTGGCAGTTTCACC	24	45.8333	Ca_00115,Ca_26052	Beta-D-xylosidase 4,MFS transporter
nov_miR124	nov_miR124	ATTTCAAATTTCCGGGTGGTACTC	24	41.6667	Ca_12187,Ca_16030,Ca_20840,Ca_21170	DUF4378 domain,Pectate lyase,Pectate lyase,Pectate lyase
nov_miR125	nov_miR125	TTTGTTAAGAAGCGCTGTAAAATG	24	33.3333	Ca_02091,Ca_04613,Ca_08940,Ca_14343,Ca_21898,Ca_22200	Ulp1 protease carboxy-terminal domain,Amino-terminal domain cyclin,MADS-box transcription factor family protein,GDSL esterase lipase At5g37690,,Trihelix transcription factor GT-3a
nov_miR126	nov_miR126	TTCCGGTATGCATTTTGAACTATC	24	37.5	Ca_00944,Ca_08258,Ca_09499	PREDICTED: uncharacterized protein LOC101506286,,Ribosomal protein S6 kinase
nov_miR127	nov_miR127	GTTGAATCGCGAAAGTAGTCCCCT	24	50	Ca_16193	Exocyst complex component 5
nov_miR128	nov_miR128	AGCAAGTGAACGTGTACTGAAACT	24	41.6667	Ca_03491,Ca_23397	Heparan-alpha-glucosaminide N-acetyltransferase,NUCLEAR FUSION DEFECTIVE 4-like
nov_miR129	nov_miR129	AGACCTGGAGACTCTTATAGCATT	24	41.6667	Ca_19518	F-box FBD LRR-repeat At4g26340-like
nov_miR12	nov_miR12	TTTTGTGAGAGCTTTTGGCAGCC	23	47.8261	Ca_00469,Ca_02185,Ca_03238,Ca_03435,Ca_04083,Ca_05333,Ca_08761,Ca_09337,Ca_09341,Ca_10788,Ca_10925,Ca_12332,Ca_12706,Ca_13856,Ca_14521,Ca_16595,Ca_17195,Ca_17277,Ca_17800,Ca_18645,Ca_23389,Ca_28203	BTB/POZ domain-containing protein At5g03250,Cytochrome P450,Protein VERNALIZATION INSENSITIVE 3,BTB/POZ domain-containing protein At1g03010,COP1-interacting,(2R)-phospho-3-sulfolactate synthase,ATPase family AAA domain-containing 1-A,BTB/POZ domain-containing protein At5g48800 family,GRAS family transcription factor,Auxilin-like protein,3-hydroxybenzoate 6-hydroxylase,1-Deoxy-D-xylulose 5-phospha…
nov_miR130	nov_miR130	TTCTTTGAGAAAGCGCTGTAATAT	24	33.3333	Ca_01324,Ca_02091,Ca_02710,Ca_02712,Ca_06290,Ca_12098,Ca_13494,Ca_21013,Ca_21898,Ca_23629,Ca_26995	ABA-inducible bHLH-type transcription factor,Ulp1 protease carboxy-terminal domain,PPR containing plant-like protein,Ataxin-2 like,AB hydrolase superfamily protein YfhM,N-carbamoyl-L-amino acid hydrolase,,,,,Probable mediator of RNA polymerase II transcription subunit 26a
nov_miR131	nov_miR131a	TTGTAAAGAGCGCTGTAAAAGACC	24	41.6667	Ca_26555	0
nov_miR131	nov_miR131b	TTCTAAAGAGCGCTGTAAAAGACC	24	41.6667	Ca_00778,Ca_23629	ABC transporter G family member 34,
nov_miR131	nov_miR131c	TTTTAAAGAGCGCTGTAAAAGACT	24	33.3333	Ca_00778,Ca_13494,Ca_23629,Ca_24854,Ca_26995	ABC transporter G family member 34,,,,Probable mediator of RNA polymerase II transcription subunit 26a
nov_miR13	nov_miR13	ATTTTCCGGTATGCATTTTGAACT	24	33.3333	Ca_02346,Ca_07998,Ca_08206,Ca_10561,Ca_17947,Ca_21673	40S ribosomal S30,ADP-ribosylation factor GTPase-activating protein AGD10,3 -5 exonuclease,ABC transporter B family,Actin-related protein 7,SUT4-1
nov_miR14	nov_miR14	TTTGTTGACTCAACTTTCTCT	21	33.3333	Ca_01334,Ca_03066,Ca_04345,Ca_04569,Ca_09168,Ca_09569,Ca_25457	Spotted leaf protein, putative,Kinesin motor domain protein,Hypoxanthine phosphoribosyltransferase,Type I inositol 1,4,5-trisphosphate 5-phosphatase CVP2,Disease resistance protein (CC-NBS-LRR class) family protein,Annexin,Gag polyprotein (Fragment)
nov_miR15	nov_miR15	ATCCACAAGAGACTTTGACACCAT	24	41.6667	Ca_03636,Ca_12731	PPR containing plant-like protein,DUF246 domain-containing At1g04910
nov_miR16	nov_miR16	TATGGGTGGACATATTAGAGCGCT	24	45.8333	Ca_17324,Ca_23229,Ca_23944	Gibberellin-regulated family protein,,
nov_miR17	nov_miR17	TATGGTTGGACATTTTAGAGCGCT	24	41.6667	Ca_04053,Ca_12583,Ca_24388	Uncharacterized protein,Isocitrate dehydrogenase [NADP],Uncharacterized protein
nov_miR18	nov_miR18	TCGGTCTGGTTGGAATCTAGA	21	47.619	Ca_04177,Ca_12404	Hexosyltransferase,Nucleobase-ascorbate transporter 11
nov_miR19	nov_miR19	AATCCGACTGTCAAATCAAAAGTT	24	33.3333	Ca_07268,Ca_19179	1-acyl-sn-glycerol-3-phosphate acyltransferase,Phosphatidic acid phosphatase-related/PAP2 protein
nov_miR1	nov_miR1	TAGGTGTACGTGAACTCAATTCA	23	39.1304	Ca_16016,Ca_22868	,Pentatricopeptide repeat-containing protein
nov_miR20	nov_miR20	AATCCAGAAACGTACGTGAACTCA	24	41.6667	Ca_07947,Ca_18021	Pre-mRNA splicing factor,Uncharacterized protein
nov_miR21	nov_miR21	AAGGACTCCAATTTCAGCTGAATT	24	37.5	Ca_00723,Ca_04375,Ca_04555,Ca_05215,Ca_16458,Ca_19595,Ca_20696	Aquaporin TIP1-1,BZIP transcription factor,1,2-dihydroxy-3-keto-5-methylthiopentene dioxygenase,Caffeoyl-CoA O-methyltransferase,Histone deacetylase,Brefeldin A-inhibited guanine nucleotide-exchange protein,BnaA03g28510D protein
nov_miR22	nov_miR22	TACGAGGTGCTGTAGTCGAATACA	24	45.8333	Ca_16430,Ca_22206	D-isomer specific 2-hydroxyacid dehydrogenase domain,Nucleotide-binding protein
nov_miR23	nov_miR23	TTTTTAGAGAAAGCGCTGTAACAT	24	33.3333	Ca_02091,Ca_04202,Ca_12919,Ca_13494,Ca_17680,Ca_21013,Ca_21898,Ca_23629,Ca_25351,Ca_26995	Ulp1 protease carboxy-terminal domain,Cation/H(+) antiporter 15,Uncharacterized protein,,HSP90-2,,,,,Probable mediator of RNA polymerase II transcription subunit 26a
nov_miR24	nov_miR24	AAAAGCGCTGTAAAATGTAGACCC	24	41.6667	Ca_22764,Ca_22819,Ca_23629,Ca_25351,Ca_26876,Ca_26995,Ca_27106	Ulp1 protease carboxy-terminal domain,NBS-LRR protein,,,,Probable mediator of RNA polymerase II transcription subunit 26a,
nov_miR25	nov_miR25	TATGAAACCCTAGAGTGATTGTCT	24	37.5	Ca_09507,Ca_14930	LRR receptor-like kinase,LEAF RUST 10 DISEASE-RESISTANCE LOCUS RECEPTOR-LIKE PROTEIN KINASE-like 2.1
nov_miR26	nov_miR26	TGATTTTGTGGCTGCCTAAACCCT	24	45.8333	Ca_06354,Ca_10247,Ca_15013	(+)-6a-hydroxymaackiain 3-O-methyltransferase 1,FAR1-RELATED SEQUENCE 3,Calcium-dependent protein kinase 1
nov_miR27	nov_miR27a	AACGTGTGTTCCTGATATTTTGCC	24	41.6667	Ca_04328,Ca_08476	Exostosin family protein,Lysine-specific demethylase ELF6-like protein, putative
nov_miR27	nov_miR27b	ACGTGTGTTTCTGATATTTTGCCA	24	37.5	Ca_00659,Ca_04328,Ca_06334,Ca_06335,Ca_07791,Ca_07948,Ca_10710,Ca_15701,Ca_18036,Ca_24572,Ca_26348	Proline synthase co-transcribed bacterial homolog -like,Exostosin family protein,17.5 kDa class I heat shock protein,17.5 kDa class I heat shock protein,DUF506 family protein,DUF566 family protein,MLO 10,AUGMIN subunit 2,Glycosyltransferase,Peptidyl-prolyl cis-trans isomerase PASTICCINO1,Clathrin assembly plant-like protein
nov_miR28	nov_miR28a	ATTCCAAATGGCGACTTGTAACTT	24	37.5	Ca_25114	Adenine nucleotide alpha hydrolase-like domain kinase
nov_miR28	nov_miR28b	ATTCCAAATGGCGACTTGTAACTA	24	37.5	Ca_25114	Adenine nucleotide alpha hydrolase-like domain kinase
nov_miR29	nov_miR29	TTATGACAAGCGCTGTAAACGCCT	24	45.8333	-	-
nov_miR2	nov_miR2	AAAGCGCTGTAAAATTCCCACCCA	24	45.8333	Ca_02091,Ca_03602,Ca_10741,Ca_11589,Ca_21898,Ca_22764,Ca_22819,Ca_23629,Ca_24697,Ca_26995,Ca_27106	Ulp1 protease carboxy-terminal domain,Carbohydrate-binding X8 domain protein,tRNA (Adenine(58)-N(1))-methyltransferase non-catalytic subunit trm6,EEIG1/EHBP1 protein amino-terminal domain protein,,Ulp1 protease carboxy-terminal domain,NBS-LRR protein,,Ulp1 protease carboxy-terminal domain,Probable mediator of RNA polymerase II transcription subunit 26a,
nov_miR30	nov_miR30	TTTGGGGACCAGAACTGGGGAGAA	24	54.1667	Ca_04069,Ca_18846	NAC transcription factor,Beta-amyrin synthase
nov_miR31	nov_miR31	TTTGGTTCGGATAGTAGATTTAAC	24	33.3333	Ca_00220,Ca_02043,Ca_02989,Ca_04876,Ca_21873,Ca_25381	Cysteine-rich receptor-like protein kinase 10,Vam6/Vps39-like protein,Two-component response regulator ARR1,GDSL esterase/lipase At3g14820,SPX (SYG1/Pho81/XPR1) domain protein MFS transporter,
nov_miR32	nov_miR32	TTGGAGATGAAAATATGAGCGTAT	24	33.3333	Ca_09342,Ca_12752,Ca_14996,Ca_17431,Ca_20355,Ca_21620	LOB domain-containing protein 39,C2H2-type zinc-finger,Plant/MNA5-17 protein,Developmental protein SEPALLATA 1,Uncharacterized protein,Pmr5 Cas1p GDSL SGNH-like acyl-esterase family
nov_miR33	nov_miR33	AAGAGAGGTAGACAAATGAGAGAT	24	37.5	Ca_00007,Ca_07154,Ca_07694,Ca_08025,Ca_09307,Ca_13625,Ca_15719,Ca_16526,Ca_19362,Ca_19545,Ca_20507,Ca_21235,Ca_21731,Ca_22535,Ca_22666,Ca_25644,Ca_25902,Ca_26635,Ca_27422	Embryo defective 140 protein,10 kDa chaperonin,Putative uncharacterized protein,,Carboxy-terminal domain cyclin,,,ATP-dependent RNA helicase DOB1-like,,,,,,,,,,Integrase core domain containing protein,
nov_miR34	nov_miR34	TTCGGCCGCCACAAAATTCTG	21	52.381	Ca_20821,Ca_21001	G-type lectin S-receptor-like serine/threonine-protein kinase At4g03230,Probable splicing factor 3A subunit 1
nov_miR35	nov_miR35	AAGGACCACAAATGTAATTTAGCT	24	33.3333	Ca_02762,Ca_03840,Ca_05394	MFS transporter,Protein BCCIP homolog,Ankyrin repeat protein
nov_miR36	nov_miR36	TATTTTCGTTCTGTTTTAGTCCCT	24	33.3333	Ca_03228,Ca_03553,Ca_04373,Ca_07876,Ca_07963,Ca_10722,Ca_11826,Ca_12996,Ca_15136,Ca_21871	DUF630 family protein,Uncharacterized protein,60S ribosomal L3,PREDICTED: uncharacterized protein LOC101495212 isoform X2,Uncharacterized protein,DUF4378 domain protein,4-coumarate-- ligase 2,Lysine-specific histone demethylase 1 homolog 1,ABA-activated 1 protein,Glycosyltransferase
nov_miR37	nov_miR37	TTTAACTTGGTTTTGTGGCTGCCT	24	41.6667	Ca_04727,Ca_06062,Ca_06831,Ca_12995,Ca_14001,Ca_15404,Ca_17006,Ca_17446,Ca_20253,Ca_20502,Ca_21343,Ca_22008,Ca_26756	Alkaline/neutral invertase CINV1,Putative uncharacterized protein,Acyl-CoA-binding domain protein,Aspartic protease,Non-SMC element 4 isogeny A,CM0216.520.nc protein,viral movement,Uncharacterized protein,PREDICTED: uncharacterized protein LOC101490651,Vacuolar protein sorting-associated protein 9A,PREDICTED: uncharacterized protein LOC101504331 isoform X2,Helix loop helix DNA-binding domain prot…
nov_miR38	nov_miR38	ATATTTTGTTAACGACTTCCTCCT	24	33.3333	Ca_01538,Ca_06329,Ca_09346,Ca_09635	Inner membrane import protein Tic22, putative,DnaK family protein,Acyl-CoA N-acyltransferase (NAT) superfamily protein,Crossover junction endonuclease EME1
nov_miR39	nov_miR39a	TTGGGGACCAGAACTGAGGAGAA	23	52.1739	Ca_13135,Ca_18846	ATPase family AAA domain-containing protein 5,Beta-amyrin synthase
nov_miR39	nov_miR39b	TTAGGGGACCAAAACTGAGGAGAA	24	45.8333	Ca_00467,Ca_04549,Ca_05034,Ca_17934	Auxin response factor,Protein GFS12,Ornithine aminotransferase,ARM repeat CCCH-type zinc finger
nov_miR39	nov_miR39c	TTAGGGGACCAAAACTGGAGAGAA	24	45.8333	Ca_08445	Piriformospora indica-insensitive protein 2
nov_miR3	nov_miR3a	TATGGTTGGGCATATTAGAGCGCT	24	45.8333	Ca_00764,Ca_10275,Ca_24905	ENTH VHS,CM0545.430.nc protein,
nov_miR3	nov_miR3b	TATGGTTGGGCATATTATAGCGCT	24	41.6667	Ca_02679,Ca_23944,Ca_24905	Histidine methyltransferase 1 like,,
nov_miR3	nov_miR3c	TATGGTTGGGCATTATAGAGCGCT	24	45.8333	Ca_14523,Ca_21703	Putative uncharacterized protein,RNA-directed DNA polymerase (Reverse transcriptase)
nov_miR40	nov_miR40	TCTCACCCTCTGATTGTAAAACT	23	39.1304	Ca_01369,Ca_08698	RNA-binding 24-like isoform X2,Nudix hydrolase 14, chloroplastic
nov_miR41	nov_miR41	TATGGTTGGGCATTTTACAACGCT	24	41.6667	Ca_02679,Ca_12583	Histidine methyltransferase 1 like,Isocitrate dehydrogenase [NADP]
nov_miR42	nov_miR42	CTAGGATATAGAATTTGGCTTC	22	36.3636	Ca_10374	MATE efflux family
nov_miR43	nov_miR43	TTTGGACTAAAATTCTGCTTGGGG	24	41.6667	Ca_00553,Ca_01399,Ca_14281,Ca_14580,Ca_16835,Ca_17728,Ca_17729,Ca_18846,Ca_19857,Ca_20467,Ca_20491,Ca_22813,Ca_23483,Ca_24394,Ca_26316,Ca_26647,Ca_27916	Inosine-uridine preferring nucleoside hydrolase,Carboxypeptidase,Uncharacterized protein,Fasciclin-like arabinogalactan protein,MAP kinase kinase kinase,Pentatricopeptide (PPR) repeat protein,Pentatricopeptide (PPR) repeat protein,Beta-amyrin synthase,Uncharacterized protein,F-box protein At1g67340,ABC transporter C family member 15,GDSL esterase/lipase At4g10955 family,Pre-mRNA-splicing factor A…
nov_miR44	nov_miR44	TTATCTTCGTTATTGAGTACGACT	24	33.3333	Ca_02257,Ca_02933,Ca_05194,Ca_05524,Ca_08176,Ca_12067,Ca_17966,Ca_19947,Ca_20633	LRR receptor-like kinase family protein,Magnesium transporter MRS2-1,Alpha N-terminal protein methyltransferase 1,DUF789 family protein,Frataxin-like,Cyclopropane-fatty-acyl-phospholipid synthase,Retinoblastoma-related protein,Autophagy-related protein 3,Uncharacterized protein
nov_miR45	nov_miR45	TCAGGAGGGATAGCGCCGCTT	21	61.9048	Ca_04462,Ca_06052,Ca_07248,Ca_17787,Ca_25000	Tripeptidyl peptidase II,LRR receptor-like kinase family,LRR receptor-like kinase family protein,bZIP transcription factor family,3-isopropylmalate dehydratase large subunit, chloroplastic
nov_miR46	nov_miR46	CGGTCTGCTGTCGAGTCTTAAGGC	24	58.3333	Ca_07623,Ca_27648	Uncharacterized protein,
nov_miR47	nov_miR47	ACTCCCGGAAATTTCAAAAATGAA	24	33.3333	Ca_00023,Ca_04036,Ca_10980,Ca_10982,Ca_15327,Ca_21250	MACPF domain protein,,ATPase 5, plasma membrane-type,ATPase 5, plasma membrane-type,ATPase 11, plasma membrane-type,Extra-large G-like protein
nov_miR48	nov_miR48	TTAGGGATCTTGATTGTAATC	21	33.3333	Ca_00136,Ca_03591,Ca_10541,Ca_22087,Ca_24021	Protein EXORDIUM-like 4,BHLH transcription factor,Probable serine/threonine-protein kinase PIX7,Non-specific serine/threonine protein kinase,
nov_miR49	nov_miR49	TTGCCTTCCGTCGGAATCAAACCC	24	54.1667	-	-
nov_miR4	nov_miR4a	TTTTGTGAGGGCTTAGGCGCC	21	57.1429	Ca_16854,Ca_17631,Ca_19454	ENHANCED DOWNY MILDEW 2-like isoform X2,Kinesin light chain,
nov_miR4	nov_miR4b	AATTTTGTGAGGGCTTAGGCAGC	23	47.8261	Ca_11976,Ca_14521,Ca_16079,Ca_17289,Ca_17800,Ca_19454,Ca_23389,Ca_26287	Histone H2B,,alpha-L-arabinofuranosidase 1,LRR receptor-like kinase,,,,
nov_miR50	nov_miR50	ATTTGATCAAGCGCTGTAAAAGGG	24	41.6667	Ca_01763,Ca_02536,Ca_19753,Ca_23007	Phospholipase D,Pentatricopeptide (PPR) repeat protein,Metal ion binding protein, putative,UPF0329 ECU05_1680 ECU11_0050-like isoform X1
nov_miR51	nov_miR51	CTGCCCAGAAACATACGTGAACTC	24	50	Ca_11818	Chromosome region maintenance protein 1/exportin
nov_miR52	nov_miR52	TTTAGCAAACGCTGTAAAATGGGC	24	41.6667	Ca_04874,Ca_09552,Ca_13378,Ca_16781,Ca_23529	Uncharacterized protein,Enhancer of polycomb-like protein,Cation/H+ exchanger 3,Lysine ketoglutarate reductase trans-splicing protein,Ent-kaur-16-ene synthase, chloroplastic
nov_miR53	nov_miR53a	TTTAATTGGATTTTGTGGCTGCCT	24	37.5	Ca_00467,Ca_02972,Ca_03131,Ca_04572,Ca_08708,Ca_09279,Ca_09984,Ca_13756,Ca_17446,Ca_20369,Ca_22737	Auxin response factor,Multiple organellar RNA editing factor 3, mitochondrial,DUF581 family protein,Convicilin,Methylsterol monooxygenase 1-1,Zeaxanthin epoxidase, chloroplastic,Kinesin-like protein,Mediator of RNA polymerase II transcription subunit 12,Uncharacterized protein,Uricase,DENN domain and WD repeat-containing SCD1 isoform X1
nov_miR53	nov_miR53b	TTTAGTTGGATTTTGTGGCTGCCT	24	41.6667	Ca_02972,Ca_04747,Ca_08708,Ca_14059,Ca_17446,Ca_18044,Ca_20389	Multiple organellar RNA editing factor 3, mitochondrial,Transmembrane protein, putative,Methylsterol monooxygenase 1-1,Interactor of constitutive active ROPs 2, chloroplastic,Uncharacterized protein,Eukaryotic translation initiation factor 3 subunit J,Type I inositol polyphosphate 5-phosphatase 1
nov_miR53	nov_miR53c	TTTAATTAGATTTTGTGGCTGCCT	24	33.3333	Ca_01367,Ca_02097,Ca_03131,Ca_03503,Ca_06062,Ca_08005,Ca_08708,Ca_10732,Ca_11075,Ca_16554,Ca_17446,Ca_20645	Endoribonuclease Dicer homolog 1 (DCL 1),Electron transporter, putative,DUF581 family protein,BRCT domain-containing protein At4g02110 family,Putative uncharacterized protein,3-hydroxyisobutyrate dehydrogenase,Methylsterol monooxygenase 1-1,Probable serine/threonine-protein kinase CST,DHHC-type zinc finger,PREDICTED: uncharacterized protein LOC101498350,Uncharacterized protein,DSBA oxidoreductase…
nov_miR53	nov_miR53d	TTTAAGTGGATTTTGTGGCTGCCT	24	41.6667	Ca_01544,Ca_04898,Ca_09772,Ca_13208,Ca_27183	Thioredoxin H-type 1,Filament-like plant protein 4,Disease resistance protein,Uncharacterized protein,ATPase subunit 4 (mitochondrion)
nov_miR54	nov_miR54	TTCCGGCATGTATTTTGAACTACC	24	41.6667	Ca_02701,Ca_07949,Ca_07951,Ca_09981,Ca_10051	Peroxidase,Na+ H+ exchanger 1,Vacuolar protein sorting-associated protein 53 A,Heterogeneous nuclear ribonucleoprotein,Import inner membrane translocase subunit TIM22
nov_miR55	nov_miR55	TTTTGAGAAGCGCTGTAAAAGACT	24	37.5	Ca_08468,Ca_09843,Ca_18572,Ca_18908,Ca_24854,Ca_25158,Ca_26995	Armadillo/beta-catenin repeat protein,Putative uncharacterized protein,Protein root UVB sensitive 3,linoleate 13S-lipoxygenase 2- chloroplastic-like,,1-acyl-sn-glycerol-3-phosphate acyltransferase 1, chloroplastic,Probable mediator of RNA polymerase II transcription subunit 26a
nov_miR56	nov_miR56	ACTTACTTGGTTTTGTATTCGGCT	24	37.5	Ca_03908,Ca_09624,Ca_10555,Ca_12353,Ca_14511	PPR containing plant-like protein,RNA cytidine acetyltransferase,Myb transcription factor,ADP-ribosylation factor GTPase-activating AGD10,Plant/T23E23-13 protein, putative
nov_miR57	nov_miR57	TCGGGCGATAGGCACTACTCC	21	61.9048	-	-
nov_miR58	nov_miR58	AGCAGTTGGAAGTCGCCATTTGGG	24	54.1667	Ca_12953,Ca_18910,Ca_23034	RHO guanyl-nucleotide exchange factor,Beta-glucosidase 11,PREDICTED: uncharacterized protein LOC101505925 isoform X1
nov_miR59	nov_miR59	TTCCGGTTCGTTTTATAAGAGACA	24	37.5	-	-
nov_miR5	nov_miR5	TTTGCTGCACAACCATCCACC	21	52.381	Ca_11282,Ca_12501,Ca_18604,Ca_20064	Acyl-coenzyme A oxidase,Exostosin-2,Charged multivesicular body protein,Organelle transcript processing protein, putative
nov_miR60	nov_miR60	TTAAATCGAGGACCGGGAGACCCT	24	54.1667	Ca_01165,Ca_19171,Ca_25838	Cyclin family protein, putative,Eukaryotic translation initiation factor 3 subunit,Alcohol-forming fatty acyl-CoA reductase
nov_miR61	nov_miR61	TTCCCAATAAGCGTTGTAAAAGAC	24	37.5	Ca_03193,Ca_05675,Ca_09023,Ca_12118,Ca_22310	GATA transcription factor 21,Glutamyl-tRNA(Gln) amidotransferase subunit A-like protein,Lipase,ENTH/ANTH/VHS superfamily protein,NHL repeat
nov_miR62	nov_miR62	ATCTGGCACGGAACCTGAAACACA	24	50	Ca_11281,Ca_18215	Anthocyanidin 3-O-glucoside 2''-O-glucosyltransferase,LRR receptor-like kinase
nov_miR63	nov_miR63a	TTGGATTTTGTGGCTGCCTAAGCC	24	50	Ca_00467,Ca_02972,Ca_08708,Ca_14384,Ca_15302,Ca_18051,Ca_19217	Auxin response factor,Multiple organellar RNA editing factor 3, mitochondrial,Methylsterol monooxygenase 1-1,UDP-glucose pyrophosphorylase 1,,Plastid division protein CDP1,L-ascorbate oxidase
nov_miR63	nov_miR63b	CTGGATTTTGTGACTGCCTAAGCC	24	50	Ca_00824,Ca_02468,Ca_02469,Ca_05223,Ca_13264	LETM1-like protein,Rac-like GTP-binding protein 7,Rac-like GTP-binding protein 7,Glycine-rich RNA-binding protein 10,Putative uncharacterized protein
nov_miR64	nov_miR64	TTTTTTAAAGAGCGCTGTAGAAG	23	34.7826	Ca_08663,Ca_13494,Ca_26995	Pentatricopeptide (PPR) repeat protein,,Probable mediator of RNA polymerase II transcription subunit 26a
nov_miR65	nov_miR65	ACGAACTATGTCGGTTAATTGGTC	24	41.6667	Ca_20498	DUF842 domain protein
nov_miR66	nov_miR66	TTCAGATGAATTTTGTGGCGGCCT	24	45.8333	Ca_00218,Ca_03741,Ca_06893,Ca_08772,Ca_09060,Ca_10663,Ca_16647,Ca_16776,Ca_17874,Ca_20904,Ca_21585	G-type lectin S-receptor-like Serine Threonine-kinase,Probable serine/threonine-protein kinase WNK1,Transducin/WD-like repeat-protein,Cyclin-dependent kinase,Hexosyltransferase,PREDICTED: uncharacterized protein LOC100775915 isoform X2,,Alpha-galactosidase,Arginine--tRNA ligase, chloroplastic/mitochondrial,L-idonate 5-dehydrogenase,3-phosphoshikimate 1-carboxyvinyltransferase
nov_miR67	nov_miR67	GTGGATTTTGTGGCTGCCTAACCT	24	50	Ca_02076,Ca_20074	MFS transporter,ATPase subunit 4 (mitochondrion)
nov_miR68	nov_miR68	ATCTGACTCGGAATCCTAAACACT	24	41.6667	Ca_00048,Ca_06952	Transmembrane 9 superfamily member,21.7 kDa class VI heat shock protein
nov_miR69	nov_miR69	TCGATTGTTACGAAACTCGCCCGA	24	50	Ca_02522	Fasciclin domain protein
nov_miR6	nov_miR6	AATAAGAGGTCGTTCTATGGGGAA	24	41.6667	Ca_01487,Ca_10407,Ca_22168	Mechanosensitive ion channel protein 2, chloroplastic,Alpha,alpha-trehalose-phosphate synthase [UDP-forming] 5,3,4-dihydroxy-2-butanone kinase isoform X1
nov_miR70	nov_miR70	TCGGTCCTCGATTTTATCTGCACT	24	45.8333	Ca_07259,Ca_08339,Ca_17699,Ca_25172	Cytosolic guanylate kinase,6-phosphofructokinase 4,Microtubule-associated TORTIFOLIA-like protein,
nov_miR71	nov_miR71a	ACACATGGTCGCATCCTGAGGATG	24	54.1667	Ca_05287,Ca_13329	Isochorismatase hydrolase family protein,Probable protein phosphatase 2C 24
nov_miR71	nov_miR71b	ACACATGGTCGCATCTTGGGGATG	24	54.1667	Ca_05995,Ca_12389,Ca_13329	CASP 1F2,PPR containing plant-like protein,Probable protein phosphatase 2C 24
nov_miR72	nov_miR72	AAAAGTGGTATATTTGTAGGGACC	24	37.5	Ca_07274,Ca_08309,Ca_23527,Ca_26456	Putative uncharacterized protein,Autophagy-related protein 18g,Metal transport protein,Uncharacterized protein
nov_miR73	nov_miR73	TCACTATCTAACAGAGCTTCCT	22	40.9091	Ca_08004,Ca_17944,Ca_17952,Ca_18632,Ca_21044	KRI1-like protein,F-box SKIP23-like protein,F-box SKIP23-like protein,ABC transporter B family,SUT1-2
nov_miR74	nov_miR74	ATTTAACTTGATTTTTTGGCTGCC	24	33.3333	Ca_01597,Ca_07084,Ca_17446,Ca_17890,Ca_20818,Ca_20821	LIM domain-containing WLIM1-like,Putative uncharacterized protein,Uncharacterized protein,Casein kinase 1-like protein 1,G-type lectin S-receptor-like serine threonine- kinase At4g27290 isoform X2,G-type lectin S-receptor-like serine/threonine-protein kinase At4g03230
nov_miR75	nov_miR75	AGGACCGGGAGACTCTTATAGAAT	24	45.8333	Ca_12058	Histidine--tRNA ligase
nov_miR76	nov_miR76	TTGGACCAAAATTCTGTTTGAGAG	24	37.5	Ca_00889,Ca_07231,Ca_10027,Ca_13666,Ca_13682,Ca_15023,Ca_18224,Ca_18846,Ca_22813,Ca_26647,Ca_26991,Ca_27931	60S ribosomal protein L35a,Kinesin motor catalytic domain protein,Probable threonine--tRNA ligase, cytoplasmic,Phosphatidylinositol 3-and 4-kinase,DUF936 family protein,Light-sensor Protein kinase,Threonine--tRNA ligase, mitochondrial,Beta-amyrin synthase,GDSL esterase/lipase At4g10955 family,BAG family molecular chaperone regulator 1,Transcription factor GTE8,Bromodomain-containing protein DDB-G…
nov_miR77	nov_miR77	AAGGGACCACAGATGTAATTTACC	24	41.6667	Ca_02762	MFS transporter
nov_miR78	nov_miR78a	TTTAGCTGGATTTTGTGGTTGTCT	24	37.5	Ca_03186,Ca_04572,Ca_10759,Ca_13014,Ca_15765,Ca_16823,Ca_16831,Ca_17446,Ca_18699,Ca_20202,Ca_20271	CRM-domain containing factor CFM3, chloroplastic/mitochondrial,Convicilin,Glyoxal oxidase amino-terminal protein,CRM-domain containing factor CFM3, chloroplastic/mitochondrial,Patellin-2,Pentatricopeptide (PPR) repeat protein,Pentatricopeptide (PPR) repeat protein,Uncharacterized protein,MYBJ2,Carboxyl-terminal peptidase,cyclin-dependent kinase
nov_miR78	nov_miR78b	TTTAGCTGGATTTTGTGGCTGCCC	24	50	Ca_04572,Ca_15547,Ca_17446,Ca_20271	Convicilin,Organellar single-stranded DNA-binding protein,Uncharacterized protein,cyclin-dependent kinase
nov_miR78	nov_miR78c	TTTAGCTGGATTTTGTGGCCGCCT	24	50	Ca_09835,Ca_10732,Ca_15547,Ca_17446	calcium-binding EF hand,Probable serine/threonine-protein kinase CST,Organellar single-stranded DNA-binding protein,Uncharacterized protein
nov_miR78	nov_miR78d	TTTAGCTGGATTTTGTGGCGGCCT	24	50	Ca_00035,Ca_04448,Ca_05994,Ca_08507,Ca_10372,Ca_10976,Ca_15547,Ca_17446	Nitrogen fixation protein NifU,ATP-binding protein,Acyltransferase-like protein At1g54570, chloroplastic,Glutamate-rich WD repeat protein,PREDICTED: uncharacterized protein LOC105852232 isoform X1,Uncharacterized protein,Organellar single-stranded DNA-binding protein,Uncharacterized protein
nov_miR78	nov_miR78e	TTTAGCTGGATTTTGTGGTTGCCT	24	41.6667	Ca_03186,Ca_04572,Ca_10759,Ca_13014,Ca_15765,Ca_16823,Ca_16831,Ca_17446,Ca_18699,Ca_20202,Ca_20271,Ca_20411	CRM-domain containing factor CFM3, chloroplastic/mitochondrial,Convicilin,Glyoxal oxidase amino-terminal protein,CRM-domain containing factor CFM3, chloroplastic/mitochondrial,Patellin-2,Pentatricopeptide (PPR) repeat protein,Pentatricopeptide (PPR) repeat protein,Uncharacterized protein,MYBJ2,Carboxyl-terminal peptidase,cyclin-dependent kinase,BEACH domain-containing protein C1
nov_miR78	nov_miR78f	ATTTAGCTGGATTTTGTGGCTGCC	24	45.8333	Ca_10732,Ca_13330,Ca_15547,Ca_17117,Ca_17446	Probable serine/threonine-protein kinase CST,Poly(A) RNA polymerase GLD2-like protein,Organellar single-stranded DNA-binding protein,ABC transporter C family member 1,Uncharacterized protein
nov_miR79	nov_miR79	ATACTGCTAGAAATTGTGTCT	21	33.3333	Ca_01835,Ca_09595,Ca_15655	ATPase 5, plasma membrane-type,Cellulose synthase-interactive protein,Trafficking protein particle complex subunit-like protein
nov_miR7	nov_miR7a	AGACTAAAATTCTGTTTGGGGACC	24	41.6667	Ca_06752,Ca_12541,Ca_18846	Octicosapeptide/phox/Bem1p domain kinase superfamily protein,Bidirectional sugar transporter SWEET,Beta-amyrin synthase
nov_miR7	nov_miR7b	GACTAAAATTCTGTTTGGAGGACC	24	41.6667	Ca_00593,Ca_12541,Ca_19692	Polyadenylate-binding protein RBP45,Bidirectional sugar transporter SWEET,Cleavage stimulation factor
nov_miR80	nov_miR80	TAAGAATTCTGCAAAATCCGCA	22	36.3636	Ca_13734,Ca_13861	G-type lectin S-receptor-like serine threonine- kinase SD2-2,ABC transporter C family member 3
nov_miR81	nov_miR81	TTCCTTTTACATCGCTTTTTTGAC	24	33.3333	Ca_01000,Ca_01441,Ca_01823,Ca_03354,Ca_05577,Ca_06252,Ca_07029,Ca_08501,Ca_08676,Ca_11904,Ca_12658,Ca_13412,Ca_14773,Ca_17092,Ca_17493,Ca_19256,Ca_19957,Ca_21237,Ca_21973,Ca_23685,Ca_27481	Putative uncharacterized protein,F-box At1g78280,Acetylglutamate kinase,NEDD8-activating enzyme E1 catalytic subunit,MKI67 interacting nucleolar phosphoprotein,SET domain protein,Integrase core domain containing protein,PREDICTED: tetraspanin-6-like,Calpain family cysteine protease,Myosin heavy chain-like protein,Aspartic proteinase Asp1,NF-X1-type zinc finger NFXL2,Cytochrome C oxidase biogenesi…
nov_miR82	nov_miR82	AAACCCAGAAACGTACGTGAACTG	24	45.8333	Ca_18021	Uncharacterized protein
nov_miR83	nov_miR83	TATGGTTGGGCAAATTACAGCGCT	24	45.8333	Ca_00764,Ca_09349,Ca_10275	ENTH VHS,Calcium-transporting ATPase,CM0545.430.nc protein
nov_miR84	nov_miR84	AGTGGAAAGTCGCCATTTGGAACT	24	45.8333	Ca_02979,Ca_08670,Ca_22581,Ca_24551	Protein TPR1,Probable serine/threonine-protein kinase PBL16,Histone-lysine N-methyltransferase ATXR3,DUF1666 family
nov_miR85	nov_miR85a	AAAGAGCGCTGTAAAAAACCACCT	24	41.6667	Ca_26995	Probable mediator of RNA polymerase II transcription subunit 26a
nov_miR85	nov_miR85b	AAAGAGCGCTGTAAAAGATCACCT	24	41.6667	Ca_14337,Ca_23075,Ca_24854,Ca_26995	LRR receptor-like kinase,Dolichyl-diphosphooligosaccharide--protein glycosyltransferase subunit DAD1,,Probable mediator of RNA polymerase II transcription subunit 26a
nov_miR85	nov_miR85c	AAAGAGCGCTGTAAAATACCACCT	24	41.6667	Ca_23629,Ca_26555,Ca_26995	,,Probable mediator of RNA polymerase II transcription subunit 26a
nov_miR86	nov_miR86	AATAGATCATGCGGCAACTTCACC	24	45.8333	Ca_00517,Ca_01493,Ca_10261,Ca_10684	Anaphase-promoting complex subunit 7,Anaphase-promoting complex subunit 11 RING-H2 finger protein,Abscisic-aldehyde oxidase,9-cis-epoxycarotenoid dioxygenase NCED1, chloroplastic
nov_miR87	nov_miR87	GACTAAAATTCTGTTTGGGGGACT	24	41.6667	Ca_10751,Ca_12541,Ca_18846,Ca_19692	Small RNA degrading nuclease,Bidirectional sugar transporter SWEET,Beta-amyrin synthase,Cleavage stimulation factor
nov_miR88	nov_miR88	TTTGAAAGAGCGTTGTAAAAGATC	24	33.3333	Ca_13494,Ca_14153,Ca_17887,Ca_21986,Ca_23629,Ca_24091,Ca_24854,Ca_25351,Ca_26995	,,PPR containing plant-like protein, putative,Putative pentatricopeptide repeat-containing protein,,PPR containing plant-like protein, putative,,,Probable mediator of RNA polymerase II transcription subunit 26a
nov_miR89	nov_miR89	TTTGAAAACTGATGCGGAACCCGA	24	45.8333	Ca_02617,Ca_03697,Ca_10443,Ca_16684	Kinase 1B,Alpha-crystallin domain of heat shock protein,Endoglucanase,Kinase 1B
nov_miR8	nov_miR8a	TAAAAGCGCTGTAACAGACCTCCT	24	45.8333	Ca_15763,Ca_15921,Ca_26995	PREDICTED: patellin-3-like,Zinc finger protein ZAT9,Probable mediator of RNA polymerase II transcription subunit 26a
nov_miR8	nov_miR8b	CAAAAGCGCTGTAATAGACCTCCT	24	45.8333	Ca_10271,Ca_17306,Ca_26859,Ca_26861,Ca_26995,Ca_27789	Ubiquitin carboxyl-terminal hydrolase 12,Phosphoglycerate mutase,Inorganic phosphate transporter 1-1,Inorganic phosphate transporter 1-11,Probable mediator of RNA polymerase II transcription subunit 26a,Inorganic phosphate transporter 1-11
nov_miR90	nov_miR90	AGATGAGAGGGAGTTGTTAAGAA	23	39.1304	Ca_02585,Ca_08614,Ca_09400,Ca_18422,Ca_21050	Exocyst subunit exo70 family protein,Probable WRKY transcription factor 65,MYB-like transcription factor family,PPR containing plant-like protein,PPR containing plant-like protein
nov_miR91	nov_miR91	AGCTGATTCGCAAAAGTAGTCCCC	24	50	Ca_11559,Ca_13177,Ca_14702,Ca_22373	Translation initiation factor eIF-2B protein,Eukaryotic translation initiation factor 5A,E3 ubiquitin- ligase RGLG2-like,
nov_miR92	nov_miR92a	TATGGATGGGCATTTTACAGCGCT	24	45.8333	Ca_01185,Ca_04696,Ca_07819	Glutathione synthetase,Putative UDP-glucose pyrophosphorylase,PHD finger
nov_miR92	nov_miR92b	TATGTGTGGGCATTTTACAGCGCT	24	45.8333	Ca_01705	Histidine kinase 5
nov_miR93	nov_miR93	CTTGATTGTGCTTTTGGTCTGCCT	24	45.8333	Ca_02576,Ca_04601,Ca_06816,Ca_07069,Ca_10467,Ca_13108,Ca_17335,Ca_19055,Ca_19205,Ca_26056,Ca_27087	Phototropin 1,5'-nucleotidase surE,Chromatin structure-remodeling complex subunit snf21 (Fragment),Capsanthin/capsorubin synthase, chromoplast protein,Alpha-1,4 glucan phosphorylase,Probable receptor-like protein kinase At1g11050,Ribosomal RNA small subunit methyltransferase G,Myosin heavy chain-like protein, putative,,Uncharacterized protein,Sieve element occlusion e
nov_miR94	nov_miR94	TAATTTGGTGTGTACTAGAAAGCT	24	33.3333	Ca_00946,Ca_07048,Ca_11798,Ca_13483,Ca_14523,Ca_15427,Ca_21703,Ca_24490	Wee1,PPR containing plant-like protein,ABC transporter C family member 15,CASC3/barentsz eIF4AIII-binding protein,Putative uncharacterized protein,Kinesin-like protein,RNA-directed DNA polymerase (Reverse transcriptase),Cleavage and polyadenylation specificity factor subunit 2
nov_miR95	nov_miR95	AAATTTCAACTGCAACACATGGGC	24	41.6667	Ca_02586,Ca_08192,Ca_11025,Ca_16346,Ca_20341,Ca_20995	NDX1 homeobox,Cation calcium exchanger,L-ascorbate peroxidase,ABC transporter B family member 15,2-amino-3-ketobutyrate coenzyme A mitochondrial,3-oxo-5-alpha-steroid 4-dehydrogenase
nov_miR96	nov_miR96	GAGGTGCTGTGTAAATTTGATGAG	24	41.6667	Ca_01527,Ca_07011,Ca_15613	Transcription factor,Aspartic proteinase-like protein 2,GDP-mannose transporter GONST1
nov_miR97	nov_miR97	AAAGAGCACTGTAAAAGACCACCT	24	41.6667	Ca_26995	Probable mediator of RNA polymerase II transcription subunit 26a
nov_miR98	nov_miR98	TTATGGGTCTGCTTTTAGAGCACT	24	41.6667	Ca_01956,Ca_14812,Ca_23229	Histidine kinase 1,,
nov_miR99	nov_miR99	AACAATTAAGTCGCTGATAGGGAT	24	37.5	Ca_05909	PREDICTED: uncharacterized protein LOC101492105
nov_miR9	nov_miR9	TTGTTGGAGATGAAGATATGAGTT	24	33.3333	Ca_00269,Ca_03682,Ca_05993,Ca_07661,Ca_07932,Ca_12288,Ca_13387,Ca_15456,Ca_20355,Ca_20429,Ca_20898,Ca_22196,Ca_24743,Ca_27050,Ca_27992	BEST plant protein match is: (TAIR:plant.1) protein,Linoleate 9S-lipoxygenase 1,,Uncharacterized protein,Enhancer of mRNA-decapping protein 4,PfkB family carbohydrate kinase,Cytosolic endo-beta-N-acetylglucosaminidase,Neurogenic locus notch-like protein,Uncharacterized protein,LOB domain protein,PPR containing plant-like protein,Pre-mRNA splicing factor-like protein,,PPR containing plant-like pro…

## Sheet: Table S2
Table S2: Statistics of degradome sequencing and splicing sites identified in each sample
Sample	Number of raw reads	Number of filtered reads	Number of rRNA reads	Number of tRNA reads	Number of snoRNA reads	Number of reads mapped to repeats	Number of reads available for mapping	Number of putative splicing sites		Categories
										0	Percentage for category ‘0’	1	Percentage for category ‘1’	2	Percentage for category ‘2’	3	Percentage for category ‘3’	4	Percentage for category ‘4’
BC3F6-C	16306414	16194333	395412	5432	65	148250	15645174	166		64	38.5542	16	9.63855	34	20.4819	25	15.0602	27	16.2651
BC3F6-S	11751848	11703741	581898	664	24	156143	10965012	183		69	37.7049	18	9.83607	47	25.6831	29	15.847	20	10.929
C 214-C	20189119	20121566	377733	5596	23	156553	19581661	157		72	45.8599	16	10.1911	24	15.2866	23	14.6497	22	14.0127
C 214-S	13300294	13237812	3822013	2664	7	1759586	7653542	171		58	33.9181	25	14.6199	31	18.1287	30	17.5439	27	15.7895
ICCV 05530-C	15514183	15426412	427556	3776	30	120786	14874264	184		88	47.8261	14	7.6087	30	16.3043	27	14.6739	25	13.587
ICCV 05530-S	10767449	10724009	407427	716	93	75542	10240231	193		74	38.342	22	11.399	46	23.8342	31	16.0622	20	10.3627
ILC 3279-C	18383405	18269859	465500	4765	21	150506	17649067	201		89	44.2786	23	11.4428	38	18.9055	33	16.4179	18	8.95522
ILC 3279-S	10969729	10877768	379252	3390	18	63613	10431495	186		74	39.7849	30	16.129	34	18.2796	29	15.5914	19	10.2151
Pb 7-C	17930160	17811553	400908	4881	28	142697	17263039	151		71	47.0199	15	9.93377	30	19.8675	14	9.27152	21	13.9073
Pb 7-S	10671702	10616462	425156	3190	9	128043	10060064	195		74	37.9487	24	12.3077	42	21.5385	29	14.8718	26	13.3333
Total reads (in millions)	145.784	144.984	7.68285	0.035074	0.000318	2.90172	134.364		Average		41.1237		11.3107		19.831		14.9989		12.7357

## Sheet: Table S3
Table S3 : List of primers used for qRT-PCR experiments
Gene ID	Forward primer	Reverse primer
Ca_02987	GTTGAAACCGTTGAGGGAAA	AATCCTGCACCCCCAACTAT
Ca_13537	AGGGCACCTAAAGGGAGAAA	GCTTGGTTTTGCAGCAATTT
Ca_05720	ACTTGCGGAATTTTCGCTTA	AGCATCAGGGCATGAAGAAT
Ca_04470	TGTTCGGAGAGATGGAGGAT	CGAAATCGTCTTGGAAGGAG
Ca_25714	TTCCCTTAACCAAGCCACTG	CGTGAGGGAAAGGTGAAAAG
Ca_08920	TTGGAGACGAACCCGATTTA	TCGCTTGAGAACGCTTGTAA
Ca_14777	TTTCGTCGAAGAGGGAGAAA	TGGGCCTGCAATCAATTTAG
Ca_05018	GCTGCCATTAAAGGTGGCTA	AACTAGCTGCGTGTGCAGAA
Ca_14546	GGCCAAGTCTTGTTCGTGAT	TTGTCGGAATGTGGAGCATA
miRNA ID	Forward primer	Stem Loop primer
miR156b	GCACTGACAGAAGAGAGT	GTCGTATCCAGTGCAGGGTCCGAGGTATTCGCACTGGATACGACTGTGCT
nov_miR101l	GCGCTTTAACTGGATTTTGT	GTCGTATCCAGTGCAGGGTCCGAGGTATTCGCACTGGATACGACAGGCAG
miR171p	GAATTTGAGCCGCGTCAA	GTCGTATCCAGTGCAGGGTCCGAGGTATTCGCACTGGATACGACCAAGAT
miR2111l	GTATGTCCTCGGAATGCA	GTCGTATCCAGTGCAGGGTCCGAGGTATTCGCACTGGATACGACGATAAT
miR5232	GCACTACATGTCGCTCTC	GTCGTATCCAGTGCAGGGTCCGAGGTATTCGCACTGGATACGACTCCAGG
nov_miR165	TATTTCTCGGACCAGGCT	GTCGTATCCAGTGCAGGGTCCGAGGTATTCGCACTGGATACGACGGGGAA
miR396e	GCACTTCCACAGCTTTCT	GTCGTATCCAGTGCAGGGTCCGAGGTATTCGCACTGGATACGACAAGTTC
Universal Reverse Primer	CCAGTGCAGGGTCCGAGGTA
